# Supplementary material for: Cellulophaga algicola alginate lyase and Pseudomonas aeruginosa Psl glycoside hydrolase inhibit biofilm formation by Pseudomonas aeruginosa CF2843 on three-dimensional aggregates of lung epithelial cells
Source: Biofilm. 2025 Feb 22;9:100265. doi: 10.1016/j.bioflm.2025.100265 (PMC11891150; doi:10.1016/j.bioflm.2025.100265)
Supplement: Multimedia component 2 [file mmc2.xlsx]

## Sheet: S1
Table S1: Length of P. aeruginosa CF2843 and P. aeruginosa CF2843GFP cells. Length was measured from TEM images using ImageJ software and is expressed in micrometers.
S. No.	2843	2843gfp			2843	2843gfp
1	2.83	1.45		Avg	1.773	1.57275		ttest	0.0521215
2	1.67	1.13
3	1.7	1.67
4	1.74	1.31
5	2.13	1.93
6	2.45	1.3
7	1.73	2.1
8	1.44	1.46
9	2.03	1.26
10	1.55	2.89
11	2.53	1.51
12	1.59	1.53
13	2.68	1.69
14	2.22	1.97
15	1.41	1.34
16	1.54	1.06
17	2.18	1.11
18	2.38	1.72
19	0.83	1.57
20	0.67	1.66
21	2.06	1.64
22	1.46	1.89
23	2	1.13
24	1.35	1.63
25	1.47	1.63
26	1.55	1.64
27	1.42	1.66
28	1.21	1.4
29	1.11	1.51
30	1.84	1.81
31	1.4	2.15
32	1.63	1.37
33	1.4	1.53
34	3.33	1.54
35	2.31	1.25
36	1.36	1.41
37	2.16	1.24
38	1.96	1.59
39	1.44	1.59
40	1.16	1.64

## Sheet: S2
Table S2: Antimicrobial resistance genes predicted by RGI in P. aeruginosa strains isolated from cystic fibrosis patients and non-cystic fibrosis individuals.
ORF_ID	ORF_ID	Best_Hit_ARO	Antibiotic
CF2843GFP_00795 triclosan efflux RND transporter adaptor protein TriA	CF2843GFP_00795	TriA	triclosan
CF2843GFP_00800 triclosan efflux RND transporter adaptor protein TriB	CF2843GFP_00800	TriB	triclosan
CF2843GFP_00805 triclosan efflux RND transporter permease subunit TriC	CF2843GFP_00805	TriC	triclosan
CF2843GFP_02165 multidrug efflux RND transporter permease subunit MexB	CF2843GFP_02165	MexB	erythromycin; ciprofloxacin; tetracycline; ceftazidime; ceftriaxone; meropenem; novobiocin; azithromycin; trimethoprim; sulfamethoxazole; chloramphenicol; aztreonam; colistin A; colistin B; ampicillin; nalidixic acid; panipenem; ticarcillin; trimethoprim-sulfamethoxazole
CF2843GFP_02170 multidrug efflux RND transporter outer membrane channel subunit OprM	CF2843GFP_02170	OprM	erythromycin; amikacin; gentamicin C; ciprofloxacin; acriflavine; tetracycline; tobramycin; ceftazidime; ceftriaxone; meropenem; novobiocin; azithromycin; trimethoprim; sulfamethoxazole; chloramphenicol; thiamphenicol; aztreonam; colistin A; colistin B; ampicillin; nalidixic acid; norfloxacin; ofloxacin; panipenem; ticarcillin; trimethoprim-sulfamethoxazole; gentamicin
CF2843GFP_03720 multidrug efflux transporter outer membrane subunit OpmD	CF2843GFP_03720	OpmD	acriflavine; tetracycline; norfloxacin
CF2843GFP_03725 multidrug efflux RND transporter permease MexI	CF2843GFP_03725	MexI	acriflavine; tetracycline; norfloxacin
CF2843GFP_03730 multidrug efflux RND transporter periplasmic adaptor MexH	CF2843GFP_03730	MexH	acriflavine; tetracycline; norfloxacin
CF2843GFP_03735 multidrug efflux RND transporter inhibitory subunit MexG	CF2843GFP_03735	MexG	acriflavine; tetracycline; norfloxacin
CF2843GFP_04080 Bcr/CflA family efflux transporter	CF2843GFP_04080	bcr-1	bicyclomycin
CF2843GFP_04210 class C extended-spectrum beta-lactamase PDC-5	CF2843GFP_04210	PDC-5	cefoxitin; cefazolin; ceftazidime; ceftriaxone; ampicillin; cefixime; cefalotin
CF2843GFP_05750 Sec translocon accessory complex subunit YajC	CF2843GFP_05750	YajC	vancomycin; tigecycline; tetracycline; linezolid; rifampin; chloramphenicol; ampicillin; cefalotin; triclosan
CF2843GFP_06505 efflux system transcriptional repressor MexL	CF2843GFP_06505	MexL	erythromycin; tetracycline; triclosan
CF2843GFP_06510 multidrug efflux RND transporter periplasmic adaptor subunit MexJ	CF2843GFP_06510	MexJ	erythromycin; tetracycline; triclosan
CF2843GFP_06515 multidrug efflux RND transporter permease subunit MexK	CF2843GFP_06515	MexK	erythromycin; tetracycline; triclosan
CF2843GFP_07445 Undecaprenyl phosphate-alpha-4-amino-4-deoxy-L-arabinose arabinosyl transferase	CF2843GFP_07445	ArnT	colistin A; colistin B
CF2843GFP_07455 Bifunctional polymyxin resistance protein ArnA	CF2843GFP_07455	arnA	polymyxin B
CF2843GFP_07610 multidrug efflux RND transporter periplasmic adaptor subunit MexP	CF2843GFP_07610	mexP	erythromycin; acriflavine; tetracycline; imipenem; trimethoprim; chloramphenicol; thiamphenicol; kitasamycin; rokitamycin
CF2843GFP_07615 multidrug efflux RND transporter permease subunit MexQ	CF2843GFP_07615	mexQ	erythromycin; acriflavine; tetracycline; imipenem; trimethoprim; chloramphenicol; thiamphenicol; kitasamycin; rokitamycin
CF2843GFP_07620 multidrug efflux transporter outer membrane subunit OpmE	CF2843GFP_07620	opmE	erythromycin; acriflavine; tetracycline; imipenem; trimethoprim; chloramphenicol; thiamphenicol; kitasamycin; rokitamycin
CF2843GFP_09165 DNA-binding response regulator	CF2843GFP_09165	Pseudomonas aeruginosa CpxR	neomycin; erythromycin; amikacin; ciprofloxacin; kanamycin A; tetracycline; tobramycin; ceftazidime; ceftriaxone; meropenem; novobiocin; azithromycin; trimethoprim; sulfamethoxazole; chloramphenicol; aztreonam; colistin A; colistin B; ampicillin; panipenem; trimethoprim-sulfamethoxazole; gentamicin
CF2843GFP_09800 cationic peptide sensor histidine kinase CprS	CF2843GFP_09800	cprS	polymyxin B; colistin A; colistin B
CF2843GFP_09805 cationic peptide response regulator transcription factor CprR	CF2843GFP_09805	cprR	polymyxin B; colistin A; colistin B
CF2843GFP_13080 multidrug efflux RND transporter periplasmic adaptor subunit MuxA	CF2843GFP_13080	MuxA	erythromycin; tetracycline; novobiocin; aztreonam; kitasamycin; rokitamycin
CF2843GFP_13085 multidrug efflux RND transporter permease subunit MuxB	CF2843GFP_13085	MuxB	erythromycin; tetracycline; novobiocin; aztreonam; kitasamycin; rokitamycin
CF2843GFP_13090 multidrug efflux RND transporter permease subunit MuxC	CF2843GFP_13090	MuxC	erythromycin; tetracycline; novobiocin; aztreonam; kitasamycin; rokitamycin
CF2843GFP_13095 multidrug efflux RND transporter outer membrane subunit OpmB	CF2843GFP_13095	OpmB	erythromycin; tetracycline; novobiocin; aztreonam; kitasamycin; rokitamycin
CF2843GFP_13250 multidrug efflux RND transporter outer membrane subunit OprN	CF2843GFP_13250	OprN	ciprofloxacin; trimethoprim; chloramphenicol; norfloxacin
CF2843GFP_13255 multidrug efflux RND transporter permease subunit MexF	CF2843GFP_13255	MexF	ciprofloxacin; trimethoprim; chloramphenicol; norfloxacin
CF2843GFP_13260 MexE family multidrug efflux RND transporter periplasmic adaptor subunit	CF2843GFP_13260	MexE	ciprofloxacin; trimethoprim; chloramphenicol; norfloxacin
CF2843GFP_14365 Redox-sensitive transcriptional activator SoxR	CF2843GFP_14365	Pseudomonas aeruginosa soxR	tigecycline; ciprofloxacin; acriflavine; tetracycline; rifampin; chloramphenicol; ampicillin; norfloxacin; cefalotin; triclosan
CF2843GFP_15660 multidrug efflux RND transporter permease subunit MexY	CF2843GFP_15660	mexY	erythromycin; amikacin; gentamicin C; ciprofloxacin; acriflavine; tetracycline; tobramycin; meropenem; chloramphenicol; arbekacin; norfloxacin; ofloxacin; gentamicin
CF2843GFP_16780 response regulator transcription factor ParR	CF2843GFP_16780	ParR	erythromycin; amikacin; gentamicin C; ciprofloxacin; acriflavine; tetracycline; tobramycin; meropenem; imipenem; chloramphenicol; norfloxacin; ofloxacin; gentamicin
CF2843GFP_16785 sensor histidine kinase ParS	CF2843GFP_16785	ParS	erythromycin; amikacin; gentamicin C; ciprofloxacin; acriflavine; tetracycline; tobramycin; meropenem; imipenem; chloramphenicol; norfloxacin; ofloxacin; gentamicin
CF2843GFP_18325 proton-coupled multidrug efflux MATE transporter PmpM	CF2843GFP_18325	PmpM	neomycin; benzalkonium chloride; chlorhexidine
CF2843GFP_19095 multidrug efflux RND transporter permease subunit MexN	CF2843GFP_19095	mexN	chloramphenicol; thiamphenicol
CF2843GFP_19100 multidrug efflux RND transporter periplasmic adaptor subunit MexM	CF2843GFP_19100	mexM	chloramphenicol; thiamphenicol
CF2843GFP_20225 FosA family fosfomycin resistance glutathione transferase	CF2843GFP_20225	FosA	fosfomycin
CF2843GFP_21415 Translational regulator CsrA	CF2843GFP_21415	rsmA	trimethoprim; chloramphenicol
CF2843GFP_22200 Vancomycin B-type resistance protein VanW	CF2843GFP_22200	vanW gene in vanG cluster	vancomycin
CF2843GFP_22435 type B-4 chloramphenicol O-acetyltransferase CatB7	CF2843GFP_22435	Pseudomonas aeruginosa catB7	azidamfenicol; chloramphenicol; thiamphenicol
CF2843GFP_23140 multidrug efflux RND transporter periplasmic adaptor subunit MexV	CF2843GFP_23140	MexV	erythromycin; acriflavine; tetracycline; chloramphenicol
CF2843GFP_23145 multidrug efflux RND transporter permease subunit MexW	CF2843GFP_23145	MexW	erythromycin; acriflavine; tetracycline; chloramphenicol
CF2843GFP_24320 multidrug efflux transporter outer membrane subunit OprJ	CF2843GFP_24320	OprJ	erythromycin; gentamicin C; tetracycline; novobiocin; trimethoprim; chloramphenicol; ofloxacin; gentamicin
CF2843GFP_24325 multidrug efflux RND transporter permease subunit MexD	CF2843GFP_24325	MexD	erythromycin; gentamicin C; tetracycline; novobiocin; trimethoprim; chloramphenicol; ofloxacin; gentamicin
CF2843GFP_24330 multidrug efflux RND transporter periplasmic adaptor subunit MexC	CF2843GFP_24330	MexC	erythromycin; gentamicin C; tetracycline; novobiocin; trimethoprim; chloramphenicol; ofloxacin; gentamicin
CF2843GFP_25405 two-component system sensor histidine kinase PmrB	CF2843GFP_25405	basS	polymyxin B
CF2843GFP_26435 efflux transporter outer membrane subunit OpmH	CF2843GFP_26435	OpmH	triclosan
CF2843GFP_26520 Multidrug transporter PA4990	CF2843GFP_26520	Pseudomonas aeruginosa emrE	gentamicin C; gentamicin
CF2843GFP_29260 OXA-50 family oxacillin-hydrolyzing class D beta-lactamase OXA-851	CF2843GFP_29260	OXA-851	oxacillin
CF2843GFP_29475 aminoglycoside O-phosphotransferase APH(3')-Ia	CF2843GFP_29475	APH(3')-Ia	neomycin; ribostamycin; kanamycin A; gentamicin B; paromomycin; lividomycin; gentamicin
CF2843GFP_29485 type A-1 chloramphenicol O-acetyltransferase	CF2843GFP_29485	catA1	azidamfenicol; chloramphenicol; thiamphenicol
CF2843GFP_29490 ANT(3'')-Ia family aminoglycoside nucleotidyltransferase AadA1	CF2843GFP_29490	aadA	spectinomycin; streptomycin
Pseudomonas_aeruginosa_1811-13R031_12048_FHCFHP_00800 triclosan efflux RND transporter adaptor protein TriA	Pseudomonas_aeruginosa_1811-13R031_12048_FHCFHP_00800	TriA	triclosan
Pseudomonas_aeruginosa_1811-13R031_12048_FHCFHP_00805 triclosan efflux RND transporter adaptor protein TriB	Pseudomonas_aeruginosa_1811-13R031_12048_FHCFHP_00805	TriB	triclosan
Pseudomonas_aeruginosa_1811-13R031_12048_FHCFHP_00810 triclosan efflux RND transporter permease subunit TriC	Pseudomonas_aeruginosa_1811-13R031_12048_FHCFHP_00810	TriC	triclosan
Pseudomonas_aeruginosa_1811-13R031_12048_FHCFHP_02155 multidrug efflux RND transporter periplasmic adaptor subunit MexA	Pseudomonas_aeruginosa_1811-13R031_12048_FHCFHP_02155	MexA	erythromycin; ciprofloxacin; tetracycline; ceftazidime; ceftriaxone; meropenem; novobiocin; azithromycin; trimethoprim; sulfamethoxazole; chloramphenicol; aztreonam; colistin A; colistin B; ampicillin; nalidixic acid; panipenem; ticarcillin; trimethoprim-sulfamethoxazole
Pseudomonas_aeruginosa_1811-13R031_12048_FHCFHP_02160 multidrug efflux RND transporter permease subunit MexB	Pseudomonas_aeruginosa_1811-13R031_12048_FHCFHP_02160	MexB	erythromycin; ciprofloxacin; tetracycline; ceftazidime; ceftriaxone; meropenem; novobiocin; azithromycin; trimethoprim; sulfamethoxazole; chloramphenicol; aztreonam; colistin A; colistin B; ampicillin; nalidixic acid; panipenem; ticarcillin; trimethoprim-sulfamethoxazole
Pseudomonas_aeruginosa_1811-13R031_12048_FHCFHP_02165 multidrug efflux RND transporter outer membrane channel subunit OprM	Pseudomonas_aeruginosa_1811-13R031_12048_FHCFHP_02165	OprM	erythromycin; amikacin; gentamicin C; ciprofloxacin; acriflavine; tetracycline; tobramycin; ceftazidime; ceftriaxone; meropenem; novobiocin; azithromycin; trimethoprim; sulfamethoxazole; chloramphenicol; thiamphenicol; aztreonam; colistin A; colistin B; ampicillin; nalidixic acid; norfloxacin; ofloxacin; panipenem; ticarcillin; trimethoprim-sulfamethoxazole; gentamicin
Pseudomonas_aeruginosa_1811-13R031_12048_FHCFHP_04215 multidrug efflux transporter outer membrane subunit OpmD	Pseudomonas_aeruginosa_1811-13R031_12048_FHCFHP_04215	OpmD	acriflavine; tetracycline; norfloxacin
Pseudomonas_aeruginosa_1811-13R031_12048_FHCFHP_04220 multidrug efflux RND transporter permease MexI	Pseudomonas_aeruginosa_1811-13R031_12048_FHCFHP_04220	MexI	acriflavine; tetracycline; norfloxacin
Pseudomonas_aeruginosa_1811-13R031_12048_FHCFHP_04225 multidrug efflux RND transporter periplasmic adaptor MexH	Pseudomonas_aeruginosa_1811-13R031_12048_FHCFHP_04225	MexH	acriflavine; tetracycline; norfloxacin
Pseudomonas_aeruginosa_1811-13R031_12048_FHCFHP_04230 multidrug efflux RND transporter inhibitory subunit MexG	Pseudomonas_aeruginosa_1811-13R031_12048_FHCFHP_04230	MexG	acriflavine; tetracycline; norfloxacin
Pseudomonas_aeruginosa_1811-13R031_12048_FHCFHP_04575 Bcr/CflA family efflux transporter	Pseudomonas_aeruginosa_1811-13R031_12048_FHCFHP_04575	bcr-1	bicyclomycin
Pseudomonas_aeruginosa_1811-13R031_12048_FHCFHP_04660 aminoglycoside O-phosphotransferase APH(3')-IIb	Pseudomonas_aeruginosa_1811-13R031_12048_FHCFHP_04660	APH(3')-IIb	neomycin; ribostamycin; butirosin; kanamycin A; gentamicin B; paromomycin; gentamicin
Pseudomonas_aeruginosa_1811-13R031_12048_FHCFHP_04705 class C beta-lactamase PDC-8	Pseudomonas_aeruginosa_1811-13R031_12048_FHCFHP_04705	PDC-8
Pseudomonas_aeruginosa_1811-13R031_12048_FHCFHP_06675 Sec translocon accessory complex subunit YajC	Pseudomonas_aeruginosa_1811-13R031_12048_FHCFHP_06675	YajC	vancomycin; tigecycline; tetracycline; linezolid; rifampin; chloramphenicol; ampicillin; cefalotin; triclosan
Pseudomonas_aeruginosa_1811-13R031_12048_FHCFHP_07445 efflux system transcriptional repressor MexL	Pseudomonas_aeruginosa_1811-13R031_12048_FHCFHP_07445	MexL	erythromycin; tetracycline; triclosan
Pseudomonas_aeruginosa_1811-13R031_12048_FHCFHP_07450 multidrug efflux RND transporter periplasmic adaptor subunit MexJ	Pseudomonas_aeruginosa_1811-13R031_12048_FHCFHP_07450	MexJ	erythromycin; tetracycline; triclosan
Pseudomonas_aeruginosa_1811-13R031_12048_FHCFHP_07455 multidrug efflux RND transporter permease subunit MexK	Pseudomonas_aeruginosa_1811-13R031_12048_FHCFHP_07455	MexK	erythromycin; tetracycline; triclosan
Pseudomonas_aeruginosa_1811-13R031_12048_FHCFHP_08070 Undecaprenyl phosphate-alpha-4-amino-4-deoxy-L-arabinose arabinosyl transferase	Pseudomonas_aeruginosa_1811-13R031_12048_FHCFHP_08070	ArnT	colistin A; colistin B
Pseudomonas_aeruginosa_1811-13R031_12048_FHCFHP_08080 Bifunctional polymyxin resistance protein ArnA	Pseudomonas_aeruginosa_1811-13R031_12048_FHCFHP_08080	arnA	polymyxin B
Pseudomonas_aeruginosa_1811-13R031_12048_FHCFHP_08235 multidrug efflux RND transporter periplasmic adaptor subunit MexP	Pseudomonas_aeruginosa_1811-13R031_12048_FHCFHP_08235	mexP	erythromycin; acriflavine; tetracycline; imipenem; trimethoprim; chloramphenicol; thiamphenicol; kitasamycin; rokitamycin
Pseudomonas_aeruginosa_1811-13R031_12048_FHCFHP_08240 multidrug efflux RND transporter permease subunit MexQ	Pseudomonas_aeruginosa_1811-13R031_12048_FHCFHP_08240	mexQ	erythromycin; acriflavine; tetracycline; imipenem; trimethoprim; chloramphenicol; thiamphenicol; kitasamycin; rokitamycin
Pseudomonas_aeruginosa_1811-13R031_12048_FHCFHP_08245 multidrug efflux transporter outer membrane subunit OpmE	Pseudomonas_aeruginosa_1811-13R031_12048_FHCFHP_08245	opmE	erythromycin; acriflavine; tetracycline; imipenem; trimethoprim; chloramphenicol; thiamphenicol; kitasamycin; rokitamycin
Pseudomonas_aeruginosa_1811-13R031_12048_FHCFHP_09905 DNA-binding response regulator	Pseudomonas_aeruginosa_1811-13R031_12048_FHCFHP_09905	Pseudomonas aeruginosa CpxR	neomycin; erythromycin; amikacin; ciprofloxacin; kanamycin A; tetracycline; tobramycin; ceftazidime; ceftriaxone; meropenem; novobiocin; azithromycin; trimethoprim; sulfamethoxazole; chloramphenicol; aztreonam; colistin A; colistin B; ampicillin; panipenem; trimethoprim-sulfamethoxazole; gentamicin
Pseudomonas_aeruginosa_1811-13R031_12048_FHCFHP_10550 cationic peptide sensor histidine kinase CprS	Pseudomonas_aeruginosa_1811-13R031_12048_FHCFHP_10550	cprS	polymyxin B; colistin A; colistin B
Pseudomonas_aeruginosa_1811-13R031_12048_FHCFHP_10555 cationic peptide response regulator transcription factor CprR	Pseudomonas_aeruginosa_1811-13R031_12048_FHCFHP_10555	cprR	polymyxin B; colistin A; colistin B
Pseudomonas_aeruginosa_1811-13R031_12048_FHCFHP_12025 Efflux pump membrane transporter	Pseudomonas_aeruginosa_1811-13R031_12048_FHCFHP_12025	adeF	tetracycline
Pseudomonas_aeruginosa_1811-13R031_12048_FHCFHP_15145 multidrug efflux RND transporter permease subunit MuxB	Pseudomonas_aeruginosa_1811-13R031_12048_FHCFHP_15145	MuxB	erythromycin; tetracycline; novobiocin; aztreonam; kitasamycin; rokitamycin
Pseudomonas_aeruginosa_1811-13R031_12048_FHCFHP_15150 multidrug efflux RND transporter permease subunit MuxC	Pseudomonas_aeruginosa_1811-13R031_12048_FHCFHP_15150	MuxC	erythromycin; tetracycline; novobiocin; aztreonam; kitasamycin; rokitamycin
Pseudomonas_aeruginosa_1811-13R031_12048_FHCFHP_15155 multidrug efflux RND transporter outer membrane subunit OpmB	Pseudomonas_aeruginosa_1811-13R031_12048_FHCFHP_15155	OpmB	erythromycin; tetracycline; novobiocin; aztreonam; kitasamycin; rokitamycin
Pseudomonas_aeruginosa_1811-13R031_12048_FHCFHP_15310 multidrug efflux RND transporter outer membrane subunit OprN	Pseudomonas_aeruginosa_1811-13R031_12048_FHCFHP_15310	OprN	ciprofloxacin; trimethoprim; chloramphenicol; norfloxacin
Pseudomonas_aeruginosa_1811-13R031_12048_FHCFHP_15315 multidrug efflux RND transporter permease subunit MexF	Pseudomonas_aeruginosa_1811-13R031_12048_FHCFHP_15315	MexF	ciprofloxacin; trimethoprim; chloramphenicol; norfloxacin
Pseudomonas_aeruginosa_1811-13R031_12048_FHCFHP_16400 Redox-sensitive transcriptional activator SoxR	Pseudomonas_aeruginosa_1811-13R031_12048_FHCFHP_16400	Pseudomonas aeruginosa soxR	tigecycline; ciprofloxacin; acriflavine; tetracycline; rifampin; chloramphenicol; ampicillin; norfloxacin; cefalotin; triclosan
Pseudomonas_aeruginosa_1811-13R031_12048_FHCFHP_18215 multidrug efflux RND transporter permease subunit MexY	Pseudomonas_aeruginosa_1811-13R031_12048_FHCFHP_18215	mexY	erythromycin; amikacin; gentamicin C; ciprofloxacin; acriflavine; tetracycline; tobramycin; meropenem; chloramphenicol; arbekacin; norfloxacin; ofloxacin; gentamicin
Pseudomonas_aeruginosa_1811-13R031_12048_FHCFHP_19355 response regulator transcription factor ParR	Pseudomonas_aeruginosa_1811-13R031_12048_FHCFHP_19355	ParR	erythromycin; amikacin; gentamicin C; ciprofloxacin; acriflavine; tetracycline; tobramycin; meropenem; imipenem; chloramphenicol; norfloxacin; ofloxacin; gentamicin
Pseudomonas_aeruginosa_1811-13R031_12048_FHCFHP_19360 sensor histidine kinase ParS	Pseudomonas_aeruginosa_1811-13R031_12048_FHCFHP_19360	ParS	erythromycin; amikacin; gentamicin C; ciprofloxacin; acriflavine; tetracycline; tobramycin; meropenem; imipenem; chloramphenicol; norfloxacin; ofloxacin; gentamicin
Pseudomonas_aeruginosa_1811-13R031_12048_FHCFHP_21260 proton-coupled multidrug efflux MATE transporter PmpM	Pseudomonas_aeruginosa_1811-13R031_12048_FHCFHP_21260	PmpM	neomycin; benzalkonium chloride; chlorhexidine
Pseudomonas_aeruginosa_1811-13R031_12048_FHCFHP_22040 multidrug efflux RND transporter permease subunit MexN	Pseudomonas_aeruginosa_1811-13R031_12048_FHCFHP_22040	mexN	chloramphenicol; thiamphenicol
Pseudomonas_aeruginosa_1811-13R031_12048_FHCFHP_22045 multidrug efflux RND transporter periplasmic adaptor subunit MexM	Pseudomonas_aeruginosa_1811-13R031_12048_FHCFHP_22045	mexM	chloramphenicol; thiamphenicol
Pseudomonas_aeruginosa_1811-13R031_12048_FHCFHP_23235 FosA family fosfomycin resistance glutathione transferase	Pseudomonas_aeruginosa_1811-13R031_12048_FHCFHP_23235	FosA	fosfomycin
Pseudomonas_aeruginosa_1811-13R031_12048_FHCFHP_25010 Translational regulator CsrA	Pseudomonas_aeruginosa_1811-13R031_12048_FHCFHP_25010	rsmA	trimethoprim; chloramphenicol
Pseudomonas_aeruginosa_1811-13R031_12048_FHCFHP_26105 Vancomycin B-type resistance protein VanW	Pseudomonas_aeruginosa_1811-13R031_12048_FHCFHP_26105	vanW gene in vanG cluster	vancomycin
Pseudomonas_aeruginosa_1811-13R031_12048_FHCFHP_26800 type B-4 chloramphenicol O-acetyltransferase CatB7	Pseudomonas_aeruginosa_1811-13R031_12048_FHCFHP_26800	Pseudomonas aeruginosa catB7	azidamfenicol; chloramphenicol; thiamphenicol
Pseudomonas_aeruginosa_1811-13R031_12048_FHCFHP_27500 multidrug efflux RND transporter periplasmic adaptor subunit MexV	Pseudomonas_aeruginosa_1811-13R031_12048_FHCFHP_27500	MexV	erythromycin; acriflavine; tetracycline; chloramphenicol
Pseudomonas_aeruginosa_1811-13R031_12048_FHCFHP_27505 multidrug efflux RND transporter permease subunit MexW	Pseudomonas_aeruginosa_1811-13R031_12048_FHCFHP_27505	MexW	erythromycin; acriflavine; tetracycline; chloramphenicol
Pseudomonas_aeruginosa_1811-13R031_12048_FHCFHP_29505 multidrug efflux transporter outer membrane subunit OprJ	Pseudomonas_aeruginosa_1811-13R031_12048_FHCFHP_29505	OprJ	erythromycin; gentamicin C; tetracycline; novobiocin; trimethoprim; chloramphenicol; ofloxacin; gentamicin
Pseudomonas_aeruginosa_1811-13R031_12048_FHCFHP_29510 multidrug efflux RND transporter permease subunit MexD	Pseudomonas_aeruginosa_1811-13R031_12048_FHCFHP_29510	MexD	erythromycin; gentamicin C; tetracycline; novobiocin; trimethoprim; chloramphenicol; ofloxacin; gentamicin
Pseudomonas_aeruginosa_1811-13R031_12048_FHCFHP_29515 multidrug efflux RND transporter periplasmic adaptor subunit MexC	Pseudomonas_aeruginosa_1811-13R031_12048_FHCFHP_29515	MexC	erythromycin; gentamicin C; tetracycline; novobiocin; trimethoprim; chloramphenicol; ofloxacin; gentamicin
Pseudomonas_aeruginosa_1811-13R031_12048_FHCFHP_30620 two-component system sensor histidine kinase PmrB	Pseudomonas_aeruginosa_1811-13R031_12048_FHCFHP_30620	basS	polymyxin B
Pseudomonas_aeruginosa_1811-13R031_12048_FHCFHP_31645 efflux transporter outer membrane subunit OpmH	Pseudomonas_aeruginosa_1811-13R031_12048_FHCFHP_31645	OpmH	triclosan
Pseudomonas_aeruginosa_1811-13R031_12048_FHCFHP_31730 Multidrug transporter PA4990	Pseudomonas_aeruginosa_1811-13R031_12048_FHCFHP_31730	Pseudomonas aeruginosa emrE	gentamicin C; gentamicin
Pseudomonas_aeruginosa_1811-13R031_12048_FHCFHP_34725 OXA-50 family oxacillin-hydrolyzing class D beta-lactamase OXA-905	Pseudomonas_aeruginosa_1811-13R031_12048_FHCFHP_34725	OXA-905	oxacillin
Pseudomonas_aeruginosa_1811-18R001_12049_CHGIDK_00800 triclosan efflux RND transporter adaptor protein TriA	Pseudomonas_aeruginosa_1811-18R001_12049_CHGIDK_00800	TriA	triclosan
Pseudomonas_aeruginosa_1811-18R001_12049_CHGIDK_00805 triclosan efflux RND transporter adaptor protein TriB	Pseudomonas_aeruginosa_1811-18R001_12049_CHGIDK_00805	TriB	triclosan
Pseudomonas_aeruginosa_1811-18R001_12049_CHGIDK_00810 triclosan efflux RND transporter permease subunit TriC	Pseudomonas_aeruginosa_1811-18R001_12049_CHGIDK_00810	TriC	triclosan
Pseudomonas_aeruginosa_1811-18R001_12049_CHGIDK_02155 multidrug efflux RND transporter periplasmic adaptor subunit MexA	Pseudomonas_aeruginosa_1811-18R001_12049_CHGIDK_02155	MexA	erythromycin; ciprofloxacin; tetracycline; ceftazidime; ceftriaxone; meropenem; novobiocin; azithromycin; trimethoprim; sulfamethoxazole; chloramphenicol; aztreonam; colistin A; colistin B; ampicillin; nalidixic acid; panipenem; ticarcillin; trimethoprim-sulfamethoxazole
Pseudomonas_aeruginosa_1811-18R001_12049_CHGIDK_02160 multidrug efflux RND transporter permease subunit MexB	Pseudomonas_aeruginosa_1811-18R001_12049_CHGIDK_02160	MexB	erythromycin; ciprofloxacin; tetracycline; ceftazidime; ceftriaxone; meropenem; novobiocin; azithromycin; trimethoprim; sulfamethoxazole; chloramphenicol; aztreonam; colistin A; colistin B; ampicillin; nalidixic acid; panipenem; ticarcillin; trimethoprim-sulfamethoxazole
Pseudomonas_aeruginosa_1811-18R001_12049_CHGIDK_02165 multidrug efflux RND transporter outer membrane channel subunit OprM	Pseudomonas_aeruginosa_1811-18R001_12049_CHGIDK_02165	OprM	erythromycin; amikacin; gentamicin C; ciprofloxacin; acriflavine; tetracycline; tobramycin; ceftazidime; ceftriaxone; meropenem; novobiocin; azithromycin; trimethoprim; sulfamethoxazole; chloramphenicol; thiamphenicol; aztreonam; colistin A; colistin B; ampicillin; nalidixic acid; norfloxacin; ofloxacin; panipenem; ticarcillin; trimethoprim-sulfamethoxazole; gentamicin
Pseudomonas_aeruginosa_1811-18R001_12049_CHGIDK_04215 multidrug efflux transporter outer membrane subunit OpmD	Pseudomonas_aeruginosa_1811-18R001_12049_CHGIDK_04215	OpmD	acriflavine; tetracycline; norfloxacin
Pseudomonas_aeruginosa_1811-18R001_12049_CHGIDK_04220 multidrug efflux RND transporter permease MexI	Pseudomonas_aeruginosa_1811-18R001_12049_CHGIDK_04220	MexI	acriflavine; tetracycline; norfloxacin
Pseudomonas_aeruginosa_1811-18R001_12049_CHGIDK_04225 multidrug efflux RND transporter periplasmic adaptor MexH	Pseudomonas_aeruginosa_1811-18R001_12049_CHGIDK_04225	MexH	acriflavine; tetracycline; norfloxacin
Pseudomonas_aeruginosa_1811-18R001_12049_CHGIDK_04230 multidrug efflux RND transporter inhibitory subunit MexG	Pseudomonas_aeruginosa_1811-18R001_12049_CHGIDK_04230	MexG	acriflavine; tetracycline; norfloxacin
Pseudomonas_aeruginosa_1811-18R001_12049_CHGIDK_04575 Bcr/CflA family efflux transporter	Pseudomonas_aeruginosa_1811-18R001_12049_CHGIDK_04575	bcr-1	bicyclomycin
Pseudomonas_aeruginosa_1811-18R001_12049_CHGIDK_04660 aminoglycoside O-phosphotransferase APH(3')-IIb	Pseudomonas_aeruginosa_1811-18R001_12049_CHGIDK_04660	APH(3')-IIb	neomycin; ribostamycin; butirosin; kanamycin A; gentamicin B; paromomycin; gentamicin
Pseudomonas_aeruginosa_1811-18R001_12049_CHGIDK_04705 class C beta-lactamase PDC-8	Pseudomonas_aeruginosa_1811-18R001_12049_CHGIDK_04705	PDC-8
Pseudomonas_aeruginosa_1811-18R001_12049_CHGIDK_06675 Sec translocon accessory complex subunit YajC	Pseudomonas_aeruginosa_1811-18R001_12049_CHGIDK_06675	YajC	vancomycin; tigecycline; tetracycline; linezolid; rifampin; chloramphenicol; ampicillin; cefalotin; triclosan
Pseudomonas_aeruginosa_1811-18R001_12049_CHGIDK_07445 efflux system transcriptional repressor MexL	Pseudomonas_aeruginosa_1811-18R001_12049_CHGIDK_07445	MexL	erythromycin; tetracycline; triclosan
Pseudomonas_aeruginosa_1811-18R001_12049_CHGIDK_07450 multidrug efflux RND transporter periplasmic adaptor subunit MexJ	Pseudomonas_aeruginosa_1811-18R001_12049_CHGIDK_07450	MexJ	erythromycin; tetracycline; triclosan
Pseudomonas_aeruginosa_1811-18R001_12049_CHGIDK_07455 multidrug efflux RND transporter permease subunit MexK	Pseudomonas_aeruginosa_1811-18R001_12049_CHGIDK_07455	MexK	erythromycin; tetracycline; triclosan
Pseudomonas_aeruginosa_1811-18R001_12049_CHGIDK_08070 Undecaprenyl phosphate-alpha-4-amino-4-deoxy-L-arabinose arabinosyl transferase	Pseudomonas_aeruginosa_1811-18R001_12049_CHGIDK_08070	ArnT	colistin A; colistin B
Pseudomonas_aeruginosa_1811-18R001_12049_CHGIDK_08080 Bifunctional polymyxin resistance protein ArnA	Pseudomonas_aeruginosa_1811-18R001_12049_CHGIDK_08080	arnA	polymyxin B
Pseudomonas_aeruginosa_1811-18R001_12049_CHGIDK_08235 multidrug efflux RND transporter periplasmic adaptor subunit MexP	Pseudomonas_aeruginosa_1811-18R001_12049_CHGIDK_08235	mexP	erythromycin; acriflavine; tetracycline; imipenem; trimethoprim; chloramphenicol; thiamphenicol; kitasamycin; rokitamycin
Pseudomonas_aeruginosa_1811-18R001_12049_CHGIDK_08240 multidrug efflux RND transporter permease subunit MexQ	Pseudomonas_aeruginosa_1811-18R001_12049_CHGIDK_08240	mexQ	erythromycin; acriflavine; tetracycline; imipenem; trimethoprim; chloramphenicol; thiamphenicol; kitasamycin; rokitamycin
Pseudomonas_aeruginosa_1811-18R001_12049_CHGIDK_08245 multidrug efflux transporter outer membrane subunit OpmE	Pseudomonas_aeruginosa_1811-18R001_12049_CHGIDK_08245	opmE	erythromycin; acriflavine; tetracycline; imipenem; trimethoprim; chloramphenicol; thiamphenicol; kitasamycin; rokitamycin
Pseudomonas_aeruginosa_1811-18R001_12049_CHGIDK_09905 DNA-binding response regulator	Pseudomonas_aeruginosa_1811-18R001_12049_CHGIDK_09905	Pseudomonas aeruginosa CpxR	neomycin; erythromycin; amikacin; ciprofloxacin; kanamycin A; tetracycline; tobramycin; ceftazidime; ceftriaxone; meropenem; novobiocin; azithromycin; trimethoprim; sulfamethoxazole; chloramphenicol; aztreonam; colistin A; colistin B; ampicillin; panipenem; trimethoprim-sulfamethoxazole; gentamicin
Pseudomonas_aeruginosa_1811-18R001_12049_CHGIDK_10550 cationic peptide sensor histidine kinase CprS	Pseudomonas_aeruginosa_1811-18R001_12049_CHGIDK_10550	cprS	polymyxin B; colistin A; colistin B
Pseudomonas_aeruginosa_1811-18R001_12049_CHGIDK_10555 cationic peptide response regulator transcription factor CprR	Pseudomonas_aeruginosa_1811-18R001_12049_CHGIDK_10555	cprR	polymyxin B; colistin A; colistin B
Pseudomonas_aeruginosa_1811-18R001_12049_CHGIDK_12025 Efflux pump membrane transporter	Pseudomonas_aeruginosa_1811-18R001_12049_CHGIDK_12025	adeF	tetracycline
Pseudomonas_aeruginosa_1811-18R001_12049_CHGIDK_15140 multidrug efflux RND transporter permease subunit MuxB	Pseudomonas_aeruginosa_1811-18R001_12049_CHGIDK_15140	MuxB	erythromycin; tetracycline; novobiocin; aztreonam; kitasamycin; rokitamycin
Pseudomonas_aeruginosa_1811-18R001_12049_CHGIDK_15145 multidrug efflux RND transporter permease subunit MuxC	Pseudomonas_aeruginosa_1811-18R001_12049_CHGIDK_15145	MuxC	erythromycin; tetracycline; novobiocin; aztreonam; kitasamycin; rokitamycin
Pseudomonas_aeruginosa_1811-18R001_12049_CHGIDK_15150 multidrug efflux RND transporter outer membrane subunit OpmB	Pseudomonas_aeruginosa_1811-18R001_12049_CHGIDK_15150	OpmB	erythromycin; tetracycline; novobiocin; aztreonam; kitasamycin; rokitamycin
Pseudomonas_aeruginosa_1811-18R001_12049_CHGIDK_15305 multidrug efflux RND transporter outer membrane subunit OprN	Pseudomonas_aeruginosa_1811-18R001_12049_CHGIDK_15305	OprN	ciprofloxacin; trimethoprim; chloramphenicol; norfloxacin
Pseudomonas_aeruginosa_1811-18R001_12049_CHGIDK_15310 multidrug efflux RND transporter permease subunit MexF	Pseudomonas_aeruginosa_1811-18R001_12049_CHGIDK_15310	MexF	ciprofloxacin; trimethoprim; chloramphenicol; norfloxacin
Pseudomonas_aeruginosa_1811-18R001_12049_CHGIDK_16395 Redox-sensitive transcriptional activator SoxR	Pseudomonas_aeruginosa_1811-18R001_12049_CHGIDK_16395	Pseudomonas aeruginosa soxR	tigecycline; ciprofloxacin; acriflavine; tetracycline; rifampin; chloramphenicol; ampicillin; norfloxacin; cefalotin; triclosan
Pseudomonas_aeruginosa_1811-18R001_12049_CHGIDK_18210 multidrug efflux RND transporter permease subunit MexY	Pseudomonas_aeruginosa_1811-18R001_12049_CHGIDK_18210	mexY	erythromycin; amikacin; gentamicin C; ciprofloxacin; acriflavine; tetracycline; tobramycin; meropenem; chloramphenicol; arbekacin; norfloxacin; ofloxacin; gentamicin
Pseudomonas_aeruginosa_1811-18R001_12049_CHGIDK_19350 response regulator transcription factor ParR	Pseudomonas_aeruginosa_1811-18R001_12049_CHGIDK_19350	ParR	erythromycin; amikacin; gentamicin C; ciprofloxacin; acriflavine; tetracycline; tobramycin; meropenem; imipenem; chloramphenicol; norfloxacin; ofloxacin; gentamicin
Pseudomonas_aeruginosa_1811-18R001_12049_CHGIDK_19355 sensor histidine kinase ParS	Pseudomonas_aeruginosa_1811-18R001_12049_CHGIDK_19355	ParS	erythromycin; amikacin; gentamicin C; ciprofloxacin; acriflavine; tetracycline; tobramycin; meropenem; imipenem; chloramphenicol; norfloxacin; ofloxacin; gentamicin
Pseudomonas_aeruginosa_1811-18R001_12049_CHGIDK_21255 proton-coupled multidrug efflux MATE transporter PmpM	Pseudomonas_aeruginosa_1811-18R001_12049_CHGIDK_21255	PmpM	neomycin; benzalkonium chloride; chlorhexidine
Pseudomonas_aeruginosa_1811-18R001_12049_CHGIDK_22035 multidrug efflux RND transporter permease subunit MexN	Pseudomonas_aeruginosa_1811-18R001_12049_CHGIDK_22035	mexN	chloramphenicol; thiamphenicol
Pseudomonas_aeruginosa_1811-18R001_12049_CHGIDK_22040 multidrug efflux RND transporter periplasmic adaptor subunit MexM	Pseudomonas_aeruginosa_1811-18R001_12049_CHGIDK_22040	mexM	chloramphenicol; thiamphenicol
Pseudomonas_aeruginosa_1811-18R001_12049_CHGIDK_23230 FosA family fosfomycin resistance glutathione transferase	Pseudomonas_aeruginosa_1811-18R001_12049_CHGIDK_23230	FosA	fosfomycin
Pseudomonas_aeruginosa_1811-18R001_12049_CHGIDK_25005 Translational regulator CsrA	Pseudomonas_aeruginosa_1811-18R001_12049_CHGIDK_25005	rsmA	trimethoprim; chloramphenicol
Pseudomonas_aeruginosa_1811-18R001_12049_CHGIDK_26100 Vancomycin B-type resistance protein VanW	Pseudomonas_aeruginosa_1811-18R001_12049_CHGIDK_26100	vanW gene in vanG cluster	vancomycin
Pseudomonas_aeruginosa_1811-18R001_12049_CHGIDK_26795 type B-4 chloramphenicol O-acetyltransferase CatB7	Pseudomonas_aeruginosa_1811-18R001_12049_CHGIDK_26795	Pseudomonas aeruginosa catB7	azidamfenicol; chloramphenicol; thiamphenicol
Pseudomonas_aeruginosa_1811-18R001_12049_CHGIDK_27495 multidrug efflux RND transporter periplasmic adaptor subunit MexV	Pseudomonas_aeruginosa_1811-18R001_12049_CHGIDK_27495	MexV	erythromycin; acriflavine; tetracycline; chloramphenicol
Pseudomonas_aeruginosa_1811-18R001_12049_CHGIDK_27500 multidrug efflux RND transporter permease subunit MexW	Pseudomonas_aeruginosa_1811-18R001_12049_CHGIDK_27500	MexW	erythromycin; acriflavine; tetracycline; chloramphenicol
Pseudomonas_aeruginosa_1811-18R001_12049_CHGIDK_29500 multidrug efflux transporter outer membrane subunit OprJ	Pseudomonas_aeruginosa_1811-18R001_12049_CHGIDK_29500	OprJ	erythromycin; gentamicin C; tetracycline; novobiocin; trimethoprim; chloramphenicol; ofloxacin; gentamicin
Pseudomonas_aeruginosa_1811-18R001_12049_CHGIDK_29505 multidrug efflux RND transporter permease subunit MexD	Pseudomonas_aeruginosa_1811-18R001_12049_CHGIDK_29505	MexD	erythromycin; gentamicin C; tetracycline; novobiocin; trimethoprim; chloramphenicol; ofloxacin; gentamicin
Pseudomonas_aeruginosa_1811-18R001_12049_CHGIDK_29510 multidrug efflux RND transporter periplasmic adaptor subunit MexC	Pseudomonas_aeruginosa_1811-18R001_12049_CHGIDK_29510	MexC	erythromycin; gentamicin C; tetracycline; novobiocin; trimethoprim; chloramphenicol; ofloxacin; gentamicin
Pseudomonas_aeruginosa_1811-18R001_12049_CHGIDK_30615 two-component system sensor histidine kinase PmrB	Pseudomonas_aeruginosa_1811-18R001_12049_CHGIDK_30615	basS	polymyxin B
Pseudomonas_aeruginosa_1811-18R001_12049_CHGIDK_31640 efflux transporter outer membrane subunit OpmH	Pseudomonas_aeruginosa_1811-18R001_12049_CHGIDK_31640	OpmH	triclosan
Pseudomonas_aeruginosa_1811-18R001_12049_CHGIDK_31725 Multidrug transporter PA4990	Pseudomonas_aeruginosa_1811-18R001_12049_CHGIDK_31725	Pseudomonas aeruginosa emrE	gentamicin C; gentamicin
Pseudomonas_aeruginosa_1811-18R001_12049_CHGIDK_34710 OXA-50 family oxacillin-hydrolyzing class D beta-lactamase OXA-905	Pseudomonas_aeruginosa_1811-18R001_12049_CHGIDK_34710	OXA-905	oxacillin
Pseudomonas_aeruginosa_1903031130_15958_ANPACG_00955 triclosan efflux RND transporter adaptor protein TriA	Pseudomonas_aeruginosa_1903031130_15958_ANPACG_00955	TriA	triclosan
Pseudomonas_aeruginosa_1903031130_15958_ANPACG_00960 triclosan efflux RND transporter adaptor protein TriB	Pseudomonas_aeruginosa_1903031130_15958_ANPACG_00960	TriB	triclosan
Pseudomonas_aeruginosa_1903031130_15958_ANPACG_00965 triclosan efflux RND transporter permease subunit TriC	Pseudomonas_aeruginosa_1903031130_15958_ANPACG_00965	TriC	triclosan
Pseudomonas_aeruginosa_1903031130_15958_ANPACG_02325 multidrug efflux RND transporter periplasmic adaptor subunit MexA	Pseudomonas_aeruginosa_1903031130_15958_ANPACG_02325	MexA	erythromycin; ciprofloxacin; tetracycline; ceftazidime; ceftriaxone; meropenem; novobiocin; azithromycin; trimethoprim; sulfamethoxazole; chloramphenicol; aztreonam; colistin A; colistin B; ampicillin; nalidixic acid; panipenem; ticarcillin; trimethoprim-sulfamethoxazole
Pseudomonas_aeruginosa_1903031130_15958_ANPACG_02330 multidrug efflux RND transporter permease subunit MexB	Pseudomonas_aeruginosa_1903031130_15958_ANPACG_02330	MexB	erythromycin; ciprofloxacin; tetracycline; ceftazidime; ceftriaxone; meropenem; novobiocin; azithromycin; trimethoprim; sulfamethoxazole; chloramphenicol; aztreonam; colistin A; colistin B; ampicillin; nalidixic acid; panipenem; ticarcillin; trimethoprim-sulfamethoxazole
Pseudomonas_aeruginosa_1903031130_15958_ANPACG_02335 multidrug efflux RND transporter outer membrane channel subunit OprM	Pseudomonas_aeruginosa_1903031130_15958_ANPACG_02335	OprM	erythromycin; amikacin; gentamicin C; ciprofloxacin; acriflavine; tetracycline; tobramycin; ceftazidime; ceftriaxone; meropenem; novobiocin; azithromycin; trimethoprim; sulfamethoxazole; chloramphenicol; thiamphenicol; aztreonam; colistin A; colistin B; ampicillin; nalidixic acid; norfloxacin; ofloxacin; panipenem; ticarcillin; trimethoprim-sulfamethoxazole; gentamicin
Pseudomonas_aeruginosa_1903031130_15958_ANPACG_03930 multidrug efflux transporter outer membrane subunit OpmD	Pseudomonas_aeruginosa_1903031130_15958_ANPACG_03930	OpmD	acriflavine; tetracycline; norfloxacin
Pseudomonas_aeruginosa_1903031130_15958_ANPACG_03935 multidrug efflux RND transporter permease MexI	Pseudomonas_aeruginosa_1903031130_15958_ANPACG_03935	MexI	acriflavine; tetracycline; norfloxacin
Pseudomonas_aeruginosa_1903031130_15958_ANPACG_03940 multidrug efflux RND transporter periplasmic adaptor MexH	Pseudomonas_aeruginosa_1903031130_15958_ANPACG_03940	MexH	acriflavine; tetracycline; norfloxacin
Pseudomonas_aeruginosa_1903031130_15958_ANPACG_03945 multidrug efflux RND transporter inhibitory subunit MexG	Pseudomonas_aeruginosa_1903031130_15958_ANPACG_03945	MexG	acriflavine; tetracycline; norfloxacin
Pseudomonas_aeruginosa_1903031130_15958_ANPACG_04260 Bcr/CflA family efflux transporter	Pseudomonas_aeruginosa_1903031130_15958_ANPACG_04260	bcr-1	bicyclomycin
Pseudomonas_aeruginosa_1903031130_15958_ANPACG_04345 aminoglycoside O-phosphotransferase APH(3')-IIb	Pseudomonas_aeruginosa_1903031130_15958_ANPACG_04345	APH(3')-IIb	neomycin; ribostamycin; butirosin; kanamycin A; gentamicin B; paromomycin; gentamicin
Pseudomonas_aeruginosa_1903031130_15958_ANPACG_04390 class C beta-lactamase PDC-35	Pseudomonas_aeruginosa_1903031130_15958_ANPACG_04390	PDC-35
Pseudomonas_aeruginosa_1903031130_15958_ANPACG_06130 Sec translocon accessory complex subunit YajC	Pseudomonas_aeruginosa_1903031130_15958_ANPACG_06130	YajC	vancomycin; tigecycline; tetracycline; linezolid; rifampin; chloramphenicol; ampicillin; cefalotin; triclosan
Pseudomonas_aeruginosa_1903031130_15958_ANPACG_06865 efflux system transcriptional repressor MexL	Pseudomonas_aeruginosa_1903031130_15958_ANPACG_06865	MexL	erythromycin; tetracycline; triclosan
Pseudomonas_aeruginosa_1903031130_15958_ANPACG_06870 multidrug efflux RND transporter periplasmic adaptor subunit MexJ	Pseudomonas_aeruginosa_1903031130_15958_ANPACG_06870	MexJ	erythromycin; tetracycline; triclosan
Pseudomonas_aeruginosa_1903031130_15958_ANPACG_06875 multidrug efflux RND transporter permease subunit MexK	Pseudomonas_aeruginosa_1903031130_15958_ANPACG_06875	MexK	erythromycin; tetracycline; triclosan
Pseudomonas_aeruginosa_1903031130_15958_ANPACG_07490 Undecaprenyl phosphate-alpha-4-amino-4-deoxy-L-arabinose arabinosyl transferase	Pseudomonas_aeruginosa_1903031130_15958_ANPACG_07490	ArnT	colistin A; colistin B
Pseudomonas_aeruginosa_1903031130_15958_ANPACG_07500 Bifunctional polymyxin resistance protein ArnA	Pseudomonas_aeruginosa_1903031130_15958_ANPACG_07500	arnA	polymyxin B
Pseudomonas_aeruginosa_1903031130_15958_ANPACG_07655 multidrug efflux RND transporter periplasmic adaptor subunit MexP	Pseudomonas_aeruginosa_1903031130_15958_ANPACG_07655	mexP	erythromycin; acriflavine; tetracycline; imipenem; trimethoprim; chloramphenicol; thiamphenicol; kitasamycin; rokitamycin
Pseudomonas_aeruginosa_1903031130_15958_ANPACG_07660 multidrug efflux RND transporter permease subunit MexQ	Pseudomonas_aeruginosa_1903031130_15958_ANPACG_07660	mexQ	erythromycin; acriflavine; tetracycline; imipenem; trimethoprim; chloramphenicol; thiamphenicol; kitasamycin; rokitamycin
Pseudomonas_aeruginosa_1903031130_15958_ANPACG_07665 multidrug efflux transporter outer membrane subunit OpmE	Pseudomonas_aeruginosa_1903031130_15958_ANPACG_07665	opmE	erythromycin; acriflavine; tetracycline; imipenem; trimethoprim; chloramphenicol; thiamphenicol; kitasamycin; rokitamycin
Pseudomonas_aeruginosa_1903031130_15958_ANPACG_09280 DNA-binding response regulator	Pseudomonas_aeruginosa_1903031130_15958_ANPACG_09280	Pseudomonas aeruginosa CpxR	neomycin; erythromycin; amikacin; ciprofloxacin; kanamycin A; tetracycline; tobramycin; ceftazidime; ceftriaxone; meropenem; novobiocin; azithromycin; trimethoprim; sulfamethoxazole; chloramphenicol; aztreonam; colistin A; colistin B; ampicillin; panipenem; trimethoprim-sulfamethoxazole; gentamicin
Pseudomonas_aeruginosa_1903031130_15958_ANPACG_09910 cationic peptide sensor histidine kinase CprS	Pseudomonas_aeruginosa_1903031130_15958_ANPACG_09910	cprS	polymyxin B; colistin A; colistin B
Pseudomonas_aeruginosa_1903031130_15958_ANPACG_09915 cationic peptide response regulator transcription factor CprR	Pseudomonas_aeruginosa_1903031130_15958_ANPACG_09915	cprR	polymyxin B; colistin A; colistin B
Pseudomonas_aeruginosa_1903031130_15958_ANPACG_11855 sulfonamide-resistant dihydropteroate synthase Sul1	Pseudomonas_aeruginosa_1903031130_15958_ANPACG_11855	sul1	sulfadiazine; sulfadimidine; sulfadoxine; sulfamethoxazole; sulfisoxazole; sulfacetamide; mafenide; sulfasalazine; sulfamethizole
Pseudomonas_aeruginosa_1903031130_15958_ANPACG_12700 multidrug efflux RND transporter periplasmic adaptor subunit MexM	Pseudomonas_aeruginosa_1903031130_15958_ANPACG_12700	mexM	chloramphenicol; thiamphenicol
Pseudomonas_aeruginosa_1903031130_15958_ANPACG_12705 multidrug efflux RND transporter permease subunit MexN	Pseudomonas_aeruginosa_1903031130_15958_ANPACG_12705	mexN	chloramphenicol; thiamphenicol
Pseudomonas_aeruginosa_1903031130_15958_ANPACG_15040 sensor histidine kinase ParS	Pseudomonas_aeruginosa_1903031130_15958_ANPACG_15040	ParS	erythromycin; amikacin; gentamicin C; ciprofloxacin; acriflavine; tetracycline; tobramycin; meropenem; imipenem; chloramphenicol; norfloxacin; ofloxacin; gentamicin
Pseudomonas_aeruginosa_1903031130_15958_ANPACG_15045 response regulator transcription factor ParR	Pseudomonas_aeruginosa_1903031130_15958_ANPACG_15045	ParR	erythromycin; amikacin; gentamicin C; ciprofloxacin; acriflavine; tetracycline; tobramycin; meropenem; imipenem; chloramphenicol; norfloxacin; ofloxacin; gentamicin
Pseudomonas_aeruginosa_1903031130_15958_ANPACG_16285 multidrug efflux RND transporter permease subunit MexY	Pseudomonas_aeruginosa_1903031130_15958_ANPACG_16285	mexY	erythromycin; amikacin; gentamicin C; ciprofloxacin; acriflavine; tetracycline; tobramycin; meropenem; chloramphenicol; arbekacin; norfloxacin; ofloxacin; gentamicin
Pseudomonas_aeruginosa_1903031130_15958_ANPACG_17680 Redox-sensitive transcriptional activator SoxR	Pseudomonas_aeruginosa_1903031130_15958_ANPACG_17680	Pseudomonas aeruginosa soxR	tigecycline; ciprofloxacin; acriflavine; tetracycline; rifampin; chloramphenicol; ampicillin; norfloxacin; cefalotin; triclosan
Pseudomonas_aeruginosa_1903031130_15958_ANPACG_18745 MexE family multidrug efflux RND transporter periplasmic adaptor subunit	Pseudomonas_aeruginosa_1903031130_15958_ANPACG_18745	MexE	ciprofloxacin; trimethoprim; chloramphenicol; norfloxacin
Pseudomonas_aeruginosa_1903031130_15958_ANPACG_18750 multidrug efflux RND transporter permease subunit MexF	Pseudomonas_aeruginosa_1903031130_15958_ANPACG_18750	MexF	ciprofloxacin; trimethoprim; chloramphenicol; norfloxacin
Pseudomonas_aeruginosa_1903031130_15958_ANPACG_18755 multidrug efflux RND transporter outer membrane subunit OprN	Pseudomonas_aeruginosa_1903031130_15958_ANPACG_18755	OprN	ciprofloxacin; trimethoprim; chloramphenicol; norfloxacin
Pseudomonas_aeruginosa_1903031130_15958_ANPACG_18910 multidrug efflux RND transporter outer membrane subunit OpmB	Pseudomonas_aeruginosa_1903031130_15958_ANPACG_18910	OpmB	erythromycin; tetracycline; novobiocin; aztreonam; kitasamycin; rokitamycin
Pseudomonas_aeruginosa_1903031130_15958_ANPACG_18915 multidrug efflux RND transporter permease subunit MuxC	Pseudomonas_aeruginosa_1903031130_15958_ANPACG_18915	MuxC	erythromycin; tetracycline; novobiocin; aztreonam; kitasamycin; rokitamycin
Pseudomonas_aeruginosa_1903031130_15958_ANPACG_18920 multidrug efflux RND transporter permease subunit MuxB	Pseudomonas_aeruginosa_1903031130_15958_ANPACG_18920	MuxB	erythromycin; tetracycline; novobiocin; aztreonam; kitasamycin; rokitamycin
Pseudomonas_aeruginosa_1903031130_15958_ANPACG_18925 multidrug efflux RND transporter periplasmic adaptor subunit MuxA	Pseudomonas_aeruginosa_1903031130_15958_ANPACG_18925	MuxA	erythromycin; tetracycline; novobiocin; aztreonam; kitasamycin; rokitamycin
Pseudomonas_aeruginosa_1903031130_15958_ANPACG_20435 proton-coupled multidrug efflux MATE transporter PmpM	Pseudomonas_aeruginosa_1903031130_15958_ANPACG_20435	PmpM	neomycin; benzalkonium chloride; chlorhexidine
Pseudomonas_aeruginosa_1903031130_15958_ANPACG_21640 FosA family fosfomycin resistance glutathione transferase	Pseudomonas_aeruginosa_1903031130_15958_ANPACG_21640	FosA	fosfomycin
Pseudomonas_aeruginosa_1903031130_15958_ANPACG_23185 Translational regulator CsrA	Pseudomonas_aeruginosa_1903031130_15958_ANPACG_23185	rsmA	trimethoprim; chloramphenicol
Pseudomonas_aeruginosa_1903031130_15958_ANPACG_24265 Vancomycin B-type resistance protein VanW	Pseudomonas_aeruginosa_1903031130_15958_ANPACG_24265	vanW gene in vanG cluster	vancomycin
Pseudomonas_aeruginosa_1903031130_15958_ANPACG_24680 class A extended-spectrum beta-lactamase GES-15	Pseudomonas_aeruginosa_1903031130_15958_ANPACG_24680	GES-15
Pseudomonas_aeruginosa_1903031130_15958_ANPACG_24730 sulfonamide-resistant dihydropteroate synthase Sul1	Pseudomonas_aeruginosa_1903031130_15958_ANPACG_24730	sul1	sulfadiazine; sulfadimidine; sulfadoxine; sulfamethoxazole; sulfisoxazole; sulfacetamide; mafenide; sulfasalazine; sulfamethizole
Pseudomonas_aeruginosa_1903031130_15958_ANPACG_24875 type B-4 chloramphenicol O-acetyltransferase CatB7	Pseudomonas_aeruginosa_1903031130_15958_ANPACG_24875	Pseudomonas aeruginosa catB7	azidamfenicol; chloramphenicol; thiamphenicol
Pseudomonas_aeruginosa_1903031130_15958_ANPACG_25575 multidrug efflux RND transporter periplasmic adaptor subunit MexV	Pseudomonas_aeruginosa_1903031130_15958_ANPACG_25575	MexV	erythromycin; acriflavine; tetracycline; chloramphenicol
Pseudomonas_aeruginosa_1903031130_15958_ANPACG_25580 multidrug efflux RND transporter permease subunit MexW	Pseudomonas_aeruginosa_1903031130_15958_ANPACG_25580	MexW	erythromycin; acriflavine; tetracycline; chloramphenicol
Pseudomonas_aeruginosa_1903031130_15958_ANPACG_26755 multidrug efflux transporter outer membrane subunit OprJ	Pseudomonas_aeruginosa_1903031130_15958_ANPACG_26755	OprJ	erythromycin; gentamicin C; tetracycline; novobiocin; trimethoprim; chloramphenicol; ofloxacin; gentamicin
Pseudomonas_aeruginosa_1903031130_15958_ANPACG_26760 multidrug efflux RND transporter permease subunit MexD	Pseudomonas_aeruginosa_1903031130_15958_ANPACG_26760	MexD	erythromycin; gentamicin C; tetracycline; novobiocin; trimethoprim; chloramphenicol; ofloxacin; gentamicin
Pseudomonas_aeruginosa_1903031130_15958_ANPACG_26765 multidrug efflux RND transporter periplasmic adaptor subunit MexC	Pseudomonas_aeruginosa_1903031130_15958_ANPACG_26765	MexC	erythromycin; gentamicin C; tetracycline; novobiocin; trimethoprim; chloramphenicol; ofloxacin; gentamicin
Pseudomonas_aeruginosa_1903031130_15958_ANPACG_27825 two-component system sensor histidine kinase PmrB	Pseudomonas_aeruginosa_1903031130_15958_ANPACG_27825	basS	polymyxin B
Pseudomonas_aeruginosa_1903031130_15958_ANPACG_28860 efflux transporter outer membrane subunit OpmH	Pseudomonas_aeruginosa_1903031130_15958_ANPACG_28860	OpmH	triclosan
Pseudomonas_aeruginosa_1903031130_15958_ANPACG_28945 Multidrug transporter PA4990	Pseudomonas_aeruginosa_1903031130_15958_ANPACG_28945	Pseudomonas aeruginosa emrE	gentamicin C; gentamicin
Pseudomonas_aeruginosa_1903031130_15958_ANPACG_31825 OXA-50 family oxacillin-hydrolyzing class D beta-lactamase OXA-488	Pseudomonas_aeruginosa_1903031130_15958_ANPACG_31825	OXA-488	oxacillin
Pseudomonas_aeruginosa_2020CK-00218_23040_ODEPIE_00800 triclosan efflux RND transporter adaptor protein TriA	Pseudomonas_aeruginosa_2020CK-00218_23040_ODEPIE_00800	TriA	triclosan
Pseudomonas_aeruginosa_2020CK-00218_23040_ODEPIE_00805 triclosan efflux RND transporter adaptor protein TriB	Pseudomonas_aeruginosa_2020CK-00218_23040_ODEPIE_00805	TriB	triclosan
Pseudomonas_aeruginosa_2020CK-00218_23040_ODEPIE_00810 triclosan efflux RND transporter permease subunit TriC	Pseudomonas_aeruginosa_2020CK-00218_23040_ODEPIE_00810	TriC	triclosan
Pseudomonas_aeruginosa_2020CK-00218_23040_ODEPIE_02405 multidrug efflux RND transporter periplasmic adaptor subunit MexA	Pseudomonas_aeruginosa_2020CK-00218_23040_ODEPIE_02405	MexA	erythromycin; ciprofloxacin; tetracycline; ceftazidime; ceftriaxone; meropenem; novobiocin; azithromycin; trimethoprim; sulfamethoxazole; chloramphenicol; aztreonam; colistin A; colistin B; ampicillin; nalidixic acid; panipenem; ticarcillin; trimethoprim-sulfamethoxazole
Pseudomonas_aeruginosa_2020CK-00218_23040_ODEPIE_02410 multidrug efflux RND transporter permease subunit MexB	Pseudomonas_aeruginosa_2020CK-00218_23040_ODEPIE_02410	MexB	erythromycin; ciprofloxacin; tetracycline; ceftazidime; ceftriaxone; meropenem; novobiocin; azithromycin; trimethoprim; sulfamethoxazole; chloramphenicol; aztreonam; colistin A; colistin B; ampicillin; nalidixic acid; panipenem; ticarcillin; trimethoprim-sulfamethoxazole
Pseudomonas_aeruginosa_2020CK-00218_23040_ODEPIE_02415 multidrug efflux RND transporter outer membrane channel subunit OprM	Pseudomonas_aeruginosa_2020CK-00218_23040_ODEPIE_02415	OprM	erythromycin; amikacin; gentamicin C; ciprofloxacin; acriflavine; tetracycline; tobramycin; ceftazidime; ceftriaxone; meropenem; novobiocin; azithromycin; trimethoprim; sulfamethoxazole; chloramphenicol; thiamphenicol; aztreonam; colistin A; colistin B; ampicillin; nalidixic acid; norfloxacin; ofloxacin; panipenem; ticarcillin; trimethoprim-sulfamethoxazole; gentamicin
Pseudomonas_aeruginosa_2020CK-00218_23040_ODEPIE_03965 multidrug efflux transporter outer membrane subunit OpmD	Pseudomonas_aeruginosa_2020CK-00218_23040_ODEPIE_03965	OpmD	acriflavine; tetracycline; norfloxacin
Pseudomonas_aeruginosa_2020CK-00218_23040_ODEPIE_03970 multidrug efflux RND transporter permease MexI	Pseudomonas_aeruginosa_2020CK-00218_23040_ODEPIE_03970	MexI	acriflavine; tetracycline; norfloxacin
Pseudomonas_aeruginosa_2020CK-00218_23040_ODEPIE_03975 multidrug efflux RND transporter periplasmic adaptor MexH	Pseudomonas_aeruginosa_2020CK-00218_23040_ODEPIE_03975	MexH	acriflavine; tetracycline; norfloxacin
Pseudomonas_aeruginosa_2020CK-00218_23040_ODEPIE_03980 multidrug efflux RND transporter inhibitory subunit MexG	Pseudomonas_aeruginosa_2020CK-00218_23040_ODEPIE_03980	MexG	acriflavine; tetracycline; norfloxacin
Pseudomonas_aeruginosa_2020CK-00218_23040_ODEPIE_04295 Bcr/CflA family efflux transporter	Pseudomonas_aeruginosa_2020CK-00218_23040_ODEPIE_04295	bcr-1	bicyclomycin
Pseudomonas_aeruginosa_2020CK-00218_23040_ODEPIE_04380 aminoglycoside O-phosphotransferase APH(3')-IIb	Pseudomonas_aeruginosa_2020CK-00218_23040_ODEPIE_04380	APH(3')-IIb	neomycin; ribostamycin; butirosin; kanamycin A; gentamicin B; paromomycin; gentamicin
Pseudomonas_aeruginosa_2020CK-00218_23040_ODEPIE_04425 class C beta-lactamase PDC-19a	Pseudomonas_aeruginosa_2020CK-00218_23040_ODEPIE_04425	PDC-19a
Pseudomonas_aeruginosa_2020CK-00218_23040_ODEPIE_05930 Sec translocon accessory complex subunit YajC	Pseudomonas_aeruginosa_2020CK-00218_23040_ODEPIE_05930	YajC	vancomycin; tigecycline; tetracycline; linezolid; rifampin; chloramphenicol; ampicillin; cefalotin; triclosan
Pseudomonas_aeruginosa_2020CK-00218_23040_ODEPIE_06685 efflux system transcriptional repressor MexL	Pseudomonas_aeruginosa_2020CK-00218_23040_ODEPIE_06685	MexL	erythromycin; tetracycline; triclosan
Pseudomonas_aeruginosa_2020CK-00218_23040_ODEPIE_06690 multidrug efflux RND transporter periplasmic adaptor subunit MexJ	Pseudomonas_aeruginosa_2020CK-00218_23040_ODEPIE_06690	MexJ	erythromycin; tetracycline; triclosan
Pseudomonas_aeruginosa_2020CK-00218_23040_ODEPIE_06695 multidrug efflux RND transporter permease subunit MexK	Pseudomonas_aeruginosa_2020CK-00218_23040_ODEPIE_06695	MexK	erythromycin; tetracycline; triclosan
Pseudomonas_aeruginosa_2020CK-00218_23040_ODEPIE_07890 Undecaprenyl phosphate-alpha-4-amino-4-deoxy-L-arabinose arabinosyl transferase	Pseudomonas_aeruginosa_2020CK-00218_23040_ODEPIE_07890	ArnT	colistin A; colistin B
Pseudomonas_aeruginosa_2020CK-00218_23040_ODEPIE_07900 Bifunctional polymyxin resistance protein ArnA	Pseudomonas_aeruginosa_2020CK-00218_23040_ODEPIE_07900	arnA	polymyxin B
Pseudomonas_aeruginosa_2020CK-00218_23040_ODEPIE_08055 multidrug efflux RND transporter periplasmic adaptor subunit MexP	Pseudomonas_aeruginosa_2020CK-00218_23040_ODEPIE_08055	mexP	erythromycin; acriflavine; tetracycline; imipenem; trimethoprim; chloramphenicol; thiamphenicol; kitasamycin; rokitamycin
Pseudomonas_aeruginosa_2020CK-00218_23040_ODEPIE_08060 multidrug efflux RND transporter permease subunit MexQ	Pseudomonas_aeruginosa_2020CK-00218_23040_ODEPIE_08060	mexQ	erythromycin; acriflavine; tetracycline; imipenem; trimethoprim; chloramphenicol; thiamphenicol; kitasamycin; rokitamycin
Pseudomonas_aeruginosa_2020CK-00218_23040_ODEPIE_08065 multidrug efflux transporter outer membrane subunit OpmE	Pseudomonas_aeruginosa_2020CK-00218_23040_ODEPIE_08065	opmE	erythromycin; acriflavine; tetracycline; imipenem; trimethoprim; chloramphenicol; thiamphenicol; kitasamycin; rokitamycin
Pseudomonas_aeruginosa_2020CK-00218_23040_ODEPIE_09765 DNA-binding response regulator	Pseudomonas_aeruginosa_2020CK-00218_23040_ODEPIE_09765	Pseudomonas aeruginosa CpxR	neomycin; erythromycin; amikacin; ciprofloxacin; kanamycin A; tetracycline; tobramycin; ceftazidime; ceftriaxone; meropenem; novobiocin; azithromycin; trimethoprim; sulfamethoxazole; chloramphenicol; aztreonam; colistin A; colistin B; ampicillin; panipenem; trimethoprim-sulfamethoxazole; gentamicin
Pseudomonas_aeruginosa_2020CK-00218_23040_ODEPIE_10395 cationic peptide sensor histidine kinase CprS	Pseudomonas_aeruginosa_2020CK-00218_23040_ODEPIE_10395	cprS	polymyxin B; colistin A; colistin B
Pseudomonas_aeruginosa_2020CK-00218_23040_ODEPIE_10400 cationic peptide response regulator transcription factor CprR	Pseudomonas_aeruginosa_2020CK-00218_23040_ODEPIE_10400	cprR	polymyxin B; colistin A; colistin B
Pseudomonas_aeruginosa_2020CK-00218_23040_ODEPIE_13100 subclass B1 metallo-beta-lactamase IMP-18	Pseudomonas_aeruginosa_2020CK-00218_23040_ODEPIE_13100	IMP-18
Pseudomonas_aeruginosa_2020CK-00218_23040_ODEPIE_13105 ANT(3'')-Ia family aminoglycoside nucleotidyltransferase AadA1	Pseudomonas_aeruginosa_2020CK-00218_23040_ODEPIE_13105	aadA	spectinomycin; streptomycin
Pseudomonas_aeruginosa_2020CK-00218_23040_ODEPIE_13110 sulfonamide-resistant dihydropteroate synthase Sul1	Pseudomonas_aeruginosa_2020CK-00218_23040_ODEPIE_13110	sul1	sulfadiazine; sulfadimidine; sulfadoxine; sulfamethoxazole; sulfisoxazole; sulfacetamide; mafenide; sulfasalazine; sulfamethizole
Pseudomonas_aeruginosa_2020CK-00218_23040_ODEPIE_14655 multidrug efflux RND transporter periplasmic adaptor subunit MuxA	Pseudomonas_aeruginosa_2020CK-00218_23040_ODEPIE_14655	MuxA	erythromycin; tetracycline; novobiocin; aztreonam; kitasamycin; rokitamycin
Pseudomonas_aeruginosa_2020CK-00218_23040_ODEPIE_14660 multidrug efflux RND transporter permease subunit MuxB	Pseudomonas_aeruginosa_2020CK-00218_23040_ODEPIE_14660	MuxB	erythromycin; tetracycline; novobiocin; aztreonam; kitasamycin; rokitamycin
Pseudomonas_aeruginosa_2020CK-00218_23040_ODEPIE_14665 multidrug efflux RND transporter permease subunit MuxC	Pseudomonas_aeruginosa_2020CK-00218_23040_ODEPIE_14665	MuxC	erythromycin; tetracycline; novobiocin; aztreonam; kitasamycin; rokitamycin
Pseudomonas_aeruginosa_2020CK-00218_23040_ODEPIE_14670 multidrug efflux RND transporter outer membrane subunit OpmB	Pseudomonas_aeruginosa_2020CK-00218_23040_ODEPIE_14670	OpmB	erythromycin; tetracycline; novobiocin; aztreonam; kitasamycin; rokitamycin
Pseudomonas_aeruginosa_2020CK-00218_23040_ODEPIE_14825 multidrug efflux RND transporter outer membrane subunit OprN	Pseudomonas_aeruginosa_2020CK-00218_23040_ODEPIE_14825	OprN	ciprofloxacin; trimethoprim; chloramphenicol; norfloxacin
Pseudomonas_aeruginosa_2020CK-00218_23040_ODEPIE_14830 multidrug efflux RND transporter permease subunit MexF	Pseudomonas_aeruginosa_2020CK-00218_23040_ODEPIE_14830	MexF	ciprofloxacin; trimethoprim; chloramphenicol; norfloxacin
Pseudomonas_aeruginosa_2020CK-00218_23040_ODEPIE_14835 MexE family multidrug efflux RND transporter periplasmic adaptor subunit	Pseudomonas_aeruginosa_2020CK-00218_23040_ODEPIE_14835	MexE	ciprofloxacin; trimethoprim; chloramphenicol; norfloxacin
Pseudomonas_aeruginosa_2020CK-00218_23040_ODEPIE_15950 Redox-sensitive transcriptional activator SoxR	Pseudomonas_aeruginosa_2020CK-00218_23040_ODEPIE_15950	Pseudomonas aeruginosa soxR	tigecycline; ciprofloxacin; acriflavine; tetracycline; rifampin; chloramphenicol; ampicillin; norfloxacin; cefalotin; triclosan
Pseudomonas_aeruginosa_2020CK-00218_23040_ODEPIE_17690 multidrug efflux RND transporter permease subunit MexY	Pseudomonas_aeruginosa_2020CK-00218_23040_ODEPIE_17690	mexY	erythromycin; amikacin; gentamicin C; ciprofloxacin; acriflavine; tetracycline; tobramycin; meropenem; chloramphenicol; arbekacin; norfloxacin; ofloxacin; gentamicin
Pseudomonas_aeruginosa_2020CK-00218_23040_ODEPIE_18830 response regulator transcription factor ParR	Pseudomonas_aeruginosa_2020CK-00218_23040_ODEPIE_18830	ParR	erythromycin; amikacin; gentamicin C; ciprofloxacin; acriflavine; tetracycline; tobramycin; meropenem; imipenem; chloramphenicol; norfloxacin; ofloxacin; gentamicin
Pseudomonas_aeruginosa_2020CK-00218_23040_ODEPIE_18835 sensor histidine kinase ParS	Pseudomonas_aeruginosa_2020CK-00218_23040_ODEPIE_18835	ParS	erythromycin; amikacin; gentamicin C; ciprofloxacin; acriflavine; tetracycline; tobramycin; meropenem; imipenem; chloramphenicol; norfloxacin; ofloxacin; gentamicin
Pseudomonas_aeruginosa_2020CK-00218_23040_ODEPIE_21435 multidrug efflux RND transporter permease subunit MexN	Pseudomonas_aeruginosa_2020CK-00218_23040_ODEPIE_21435	mexN	chloramphenicol; thiamphenicol
Pseudomonas_aeruginosa_2020CK-00218_23040_ODEPIE_21440 multidrug efflux RND transporter periplasmic adaptor subunit MexM	Pseudomonas_aeruginosa_2020CK-00218_23040_ODEPIE_21440	mexM	chloramphenicol; thiamphenicol
Pseudomonas_aeruginosa_2020CK-00218_23040_ODEPIE_21750 proton-coupled multidrug efflux MATE transporter PmpM	Pseudomonas_aeruginosa_2020CK-00218_23040_ODEPIE_21750	PmpM	neomycin; benzalkonium chloride; chlorhexidine
Pseudomonas_aeruginosa_2020CK-00218_23040_ODEPIE_23030 FosA family fosfomycin resistance glutathione transferase	Pseudomonas_aeruginosa_2020CK-00218_23040_ODEPIE_23030	FosA	fosfomycin
Pseudomonas_aeruginosa_2020CK-00218_23040_ODEPIE_24305 Translational regulator CsrA	Pseudomonas_aeruginosa_2020CK-00218_23040_ODEPIE_24305	rsmA	trimethoprim; chloramphenicol
Pseudomonas_aeruginosa_2020CK-00218_23040_ODEPIE_25225 sulfonamide-resistant dihydropteroate synthase Sul1	Pseudomonas_aeruginosa_2020CK-00218_23040_ODEPIE_25225	sul1	sulfadiazine; sulfadimidine; sulfadoxine; sulfamethoxazole; sulfisoxazole; sulfacetamide; mafenide; sulfasalazine; sulfamethizole
Pseudomonas_aeruginosa_2020CK-00218_23040_ODEPIE_25230 AAC(6')-Ib family aminoglycoside 6'-N-acetyltransferase	Pseudomonas_aeruginosa_2020CK-00218_23040_ODEPIE_25230	AAC(6')-Ib8	amikacin; kanamycin A; tobramycin
Pseudomonas_aeruginosa_2020CK-00218_23040_ODEPIE_25500 Vancomycin B-type resistance protein VanW	Pseudomonas_aeruginosa_2020CK-00218_23040_ODEPIE_25500	vanW gene in vanG cluster	vancomycin
Pseudomonas_aeruginosa_2020CK-00218_23040_ODEPIE_25655 type B-4 chloramphenicol O-acetyltransferase CatB7	Pseudomonas_aeruginosa_2020CK-00218_23040_ODEPIE_25655	Pseudomonas aeruginosa catB7	azidamfenicol; chloramphenicol; thiamphenicol
Pseudomonas_aeruginosa_2020CK-00218_23040_ODEPIE_26355 multidrug efflux RND transporter periplasmic adaptor subunit MexV	Pseudomonas_aeruginosa_2020CK-00218_23040_ODEPIE_26355	MexV	erythromycin; acriflavine; tetracycline; chloramphenicol
Pseudomonas_aeruginosa_2020CK-00218_23040_ODEPIE_26360 multidrug efflux RND transporter permease subunit MexW	Pseudomonas_aeruginosa_2020CK-00218_23040_ODEPIE_26360	MexW	erythromycin; acriflavine; tetracycline; chloramphenicol
Pseudomonas_aeruginosa_2020CK-00218_23040_ODEPIE_28205 multidrug efflux transporter outer membrane subunit OprJ	Pseudomonas_aeruginosa_2020CK-00218_23040_ODEPIE_28205	OprJ	erythromycin; gentamicin C; tetracycline; novobiocin; trimethoprim; chloramphenicol; ofloxacin; gentamicin
Pseudomonas_aeruginosa_2020CK-00218_23040_ODEPIE_28210 multidrug efflux RND transporter permease subunit MexD	Pseudomonas_aeruginosa_2020CK-00218_23040_ODEPIE_28210	MexD	erythromycin; gentamicin C; tetracycline; novobiocin; trimethoprim; chloramphenicol; ofloxacin; gentamicin
Pseudomonas_aeruginosa_2020CK-00218_23040_ODEPIE_28215 multidrug efflux RND transporter periplasmic adaptor subunit MexC	Pseudomonas_aeruginosa_2020CK-00218_23040_ODEPIE_28215	MexC	erythromycin; gentamicin C; tetracycline; novobiocin; trimethoprim; chloramphenicol; ofloxacin; gentamicin
Pseudomonas_aeruginosa_2020CK-00218_23040_ODEPIE_29200 two-component system sensor histidine kinase PmrB	Pseudomonas_aeruginosa_2020CK-00218_23040_ODEPIE_29200	basS	polymyxin B
Pseudomonas_aeruginosa_2020CK-00218_23040_ODEPIE_30235 efflux transporter outer membrane subunit OpmH	Pseudomonas_aeruginosa_2020CK-00218_23040_ODEPIE_30235	OpmH	triclosan
Pseudomonas_aeruginosa_2020CK-00218_23040_ODEPIE_30320 Multidrug transporter PA4990	Pseudomonas_aeruginosa_2020CK-00218_23040_ODEPIE_30320	Pseudomonas aeruginosa emrE	gentamicin C; gentamicin
Pseudomonas_aeruginosa_2020CK-00218_23040_ODEPIE_33275 OXA-50 family oxacillin-hydrolyzing class D beta-lactamase OXA-1035	Pseudomonas_aeruginosa_2020CK-00218_23040_ODEPIE_33275	OXA-846	oxacillin
Pseudomonas_aeruginosa_2021CK-01536_22996_KDJNEC_00795 triclosan efflux RND transporter adaptor protein TriA	Pseudomonas_aeruginosa_2021CK-01536_22996_KDJNEC_00795	TriA	triclosan
Pseudomonas_aeruginosa_2021CK-01536_22996_KDJNEC_00800 triclosan efflux RND transporter adaptor protein TriB	Pseudomonas_aeruginosa_2021CK-01536_22996_KDJNEC_00800	TriB	triclosan
Pseudomonas_aeruginosa_2021CK-01536_22996_KDJNEC_00805 triclosan efflux RND transporter permease subunit TriC	Pseudomonas_aeruginosa_2021CK-01536_22996_KDJNEC_00805	TriC	triclosan
Pseudomonas_aeruginosa_2021CK-01536_22996_KDJNEC_02330 multidrug efflux RND transporter periplasmic adaptor subunit MexA	Pseudomonas_aeruginosa_2021CK-01536_22996_KDJNEC_02330	MexA	erythromycin; ciprofloxacin; tetracycline; ceftazidime; ceftriaxone; meropenem; novobiocin; azithromycin; trimethoprim; sulfamethoxazole; chloramphenicol; aztreonam; colistin A; colistin B; ampicillin; nalidixic acid; panipenem; ticarcillin; trimethoprim-sulfamethoxazole
Pseudomonas_aeruginosa_2021CK-01536_22996_KDJNEC_02335 multidrug efflux RND transporter permease subunit MexB	Pseudomonas_aeruginosa_2021CK-01536_22996_KDJNEC_02335	MexB	erythromycin; ciprofloxacin; tetracycline; ceftazidime; ceftriaxone; meropenem; novobiocin; azithromycin; trimethoprim; sulfamethoxazole; chloramphenicol; aztreonam; colistin A; colistin B; ampicillin; nalidixic acid; panipenem; ticarcillin; trimethoprim-sulfamethoxazole
Pseudomonas_aeruginosa_2021CK-01536_22996_KDJNEC_02340 multidrug efflux RND transporter outer membrane channel subunit OprM	Pseudomonas_aeruginosa_2021CK-01536_22996_KDJNEC_02340	OprM	erythromycin; amikacin; gentamicin C; ciprofloxacin; acriflavine; tetracycline; tobramycin; ceftazidime; ceftriaxone; meropenem; novobiocin; azithromycin; trimethoprim; sulfamethoxazole; chloramphenicol; thiamphenicol; aztreonam; colistin A; colistin B; ampicillin; nalidixic acid; norfloxacin; ofloxacin; panipenem; ticarcillin; trimethoprim-sulfamethoxazole; gentamicin
Pseudomonas_aeruginosa_2021CK-01536_22996_KDJNEC_03900 multidrug efflux transporter outer membrane subunit OpmD	Pseudomonas_aeruginosa_2021CK-01536_22996_KDJNEC_03900	OpmD	acriflavine; tetracycline; norfloxacin
Pseudomonas_aeruginosa_2021CK-01536_22996_KDJNEC_03905 multidrug efflux RND transporter permease MexI	Pseudomonas_aeruginosa_2021CK-01536_22996_KDJNEC_03905	MexI	acriflavine; tetracycline; norfloxacin
Pseudomonas_aeruginosa_2021CK-01536_22996_KDJNEC_03910 multidrug efflux RND transporter periplasmic adaptor MexH	Pseudomonas_aeruginosa_2021CK-01536_22996_KDJNEC_03910	MexH	acriflavine; tetracycline; norfloxacin
Pseudomonas_aeruginosa_2021CK-01536_22996_KDJNEC_03915 multidrug efflux RND transporter inhibitory subunit MexG	Pseudomonas_aeruginosa_2021CK-01536_22996_KDJNEC_03915	MexG	acriflavine; tetracycline; norfloxacin
Pseudomonas_aeruginosa_2021CK-01536_22996_KDJNEC_04260 Bcr/CflA family efflux transporter	Pseudomonas_aeruginosa_2021CK-01536_22996_KDJNEC_04260	bcr-1	bicyclomycin
Pseudomonas_aeruginosa_2021CK-01536_22996_KDJNEC_04345 aminoglycoside O-phosphotransferase APH(3')-IIb	Pseudomonas_aeruginosa_2021CK-01536_22996_KDJNEC_04345	APH(3')-IIb	neomycin; ribostamycin; butirosin; kanamycin A; gentamicin B; paromomycin; gentamicin
Pseudomonas_aeruginosa_2021CK-01536_22996_KDJNEC_04390 class C extended-spectrum beta-lactamase PDC-5	Pseudomonas_aeruginosa_2021CK-01536_22996_KDJNEC_04390	PDC-5	cefoxitin; cefazolin; ceftazidime; ceftriaxone; ampicillin; cefixime; cefalotin
Pseudomonas_aeruginosa_2021CK-01536_22996_KDJNEC_05845 Sec translocon accessory complex subunit YajC	Pseudomonas_aeruginosa_2021CK-01536_22996_KDJNEC_05845	YajC	vancomycin; tigecycline; tetracycline; linezolid; rifampin; chloramphenicol; ampicillin; cefalotin; triclosan
Pseudomonas_aeruginosa_2021CK-01536_22996_KDJNEC_06605 efflux system transcriptional repressor MexL	Pseudomonas_aeruginosa_2021CK-01536_22996_KDJNEC_06605	MexL	erythromycin; tetracycline; triclosan
Pseudomonas_aeruginosa_2021CK-01536_22996_KDJNEC_06610 multidrug efflux RND transporter periplasmic adaptor subunit MexJ	Pseudomonas_aeruginosa_2021CK-01536_22996_KDJNEC_06610	MexJ	erythromycin; tetracycline; triclosan
Pseudomonas_aeruginosa_2021CK-01536_22996_KDJNEC_06615 multidrug efflux RND transporter permease subunit MexK	Pseudomonas_aeruginosa_2021CK-01536_22996_KDJNEC_06615	MexK	erythromycin; tetracycline; triclosan
Pseudomonas_aeruginosa_2021CK-01536_22996_KDJNEC_07245 Undecaprenyl phosphate-alpha-4-amino-4-deoxy-L-arabinose arabinosyl transferase	Pseudomonas_aeruginosa_2021CK-01536_22996_KDJNEC_07245	ArnT	colistin A; colistin B
Pseudomonas_aeruginosa_2021CK-01536_22996_KDJNEC_07255 Bifunctional polymyxin resistance protein ArnA	Pseudomonas_aeruginosa_2021CK-01536_22996_KDJNEC_07255	arnA	polymyxin B
Pseudomonas_aeruginosa_2021CK-01536_22996_KDJNEC_07410 multidrug efflux RND transporter periplasmic adaptor subunit MexP	Pseudomonas_aeruginosa_2021CK-01536_22996_KDJNEC_07410	mexP	erythromycin; acriflavine; tetracycline; imipenem; trimethoprim; chloramphenicol; thiamphenicol; kitasamycin; rokitamycin
Pseudomonas_aeruginosa_2021CK-01536_22996_KDJNEC_07415 multidrug efflux RND transporter permease subunit MexQ	Pseudomonas_aeruginosa_2021CK-01536_22996_KDJNEC_07415	mexQ	erythromycin; acriflavine; tetracycline; imipenem; trimethoprim; chloramphenicol; thiamphenicol; kitasamycin; rokitamycin
Pseudomonas_aeruginosa_2021CK-01536_22996_KDJNEC_07420 multidrug efflux transporter outer membrane subunit OpmE	Pseudomonas_aeruginosa_2021CK-01536_22996_KDJNEC_07420	opmE	erythromycin; acriflavine; tetracycline; imipenem; trimethoprim; chloramphenicol; thiamphenicol; kitasamycin; rokitamycin
Pseudomonas_aeruginosa_2021CK-01536_22996_KDJNEC_08965 DNA-binding response regulator	Pseudomonas_aeruginosa_2021CK-01536_22996_KDJNEC_08965	Pseudomonas aeruginosa CpxR	neomycin; erythromycin; amikacin; ciprofloxacin; kanamycin A; tetracycline; tobramycin; ceftazidime; ceftriaxone; meropenem; novobiocin; azithromycin; trimethoprim; sulfamethoxazole; chloramphenicol; aztreonam; colistin A; colistin B; ampicillin; panipenem; trimethoprim-sulfamethoxazole; gentamicin
Pseudomonas_aeruginosa_2021CK-01536_22996_KDJNEC_09600 cationic peptide sensor histidine kinase CprS	Pseudomonas_aeruginosa_2021CK-01536_22996_KDJNEC_09600	cprS	polymyxin B; colistin A; colistin B
Pseudomonas_aeruginosa_2021CK-01536_22996_KDJNEC_09605 cationic peptide response regulator transcription factor CprR	Pseudomonas_aeruginosa_2021CK-01536_22996_KDJNEC_09605	cprR	polymyxin B; colistin A; colistin B
Pseudomonas_aeruginosa_2021CK-01536_22996_KDJNEC_12705 multidrug efflux RND transporter periplasmic adaptor subunit MuxA	Pseudomonas_aeruginosa_2021CK-01536_22996_KDJNEC_12705	MuxA	erythromycin; tetracycline; novobiocin; aztreonam; kitasamycin; rokitamycin
Pseudomonas_aeruginosa_2021CK-01536_22996_KDJNEC_12710 multidrug efflux RND transporter permease subunit MuxB	Pseudomonas_aeruginosa_2021CK-01536_22996_KDJNEC_12710	MuxB	erythromycin; tetracycline; novobiocin; aztreonam; kitasamycin; rokitamycin
Pseudomonas_aeruginosa_2021CK-01536_22996_KDJNEC_12715 multidrug efflux RND transporter permease subunit MuxC	Pseudomonas_aeruginosa_2021CK-01536_22996_KDJNEC_12715	MuxC	erythromycin; tetracycline; novobiocin; aztreonam; kitasamycin; rokitamycin
Pseudomonas_aeruginosa_2021CK-01536_22996_KDJNEC_12720 multidrug efflux RND transporter outer membrane subunit OpmB	Pseudomonas_aeruginosa_2021CK-01536_22996_KDJNEC_12720	OpmB	erythromycin; tetracycline; novobiocin; aztreonam; kitasamycin; rokitamycin
Pseudomonas_aeruginosa_2021CK-01536_22996_KDJNEC_12875 multidrug efflux RND transporter outer membrane subunit OprN	Pseudomonas_aeruginosa_2021CK-01536_22996_KDJNEC_12875	OprN	ciprofloxacin; trimethoprim; chloramphenicol; norfloxacin
Pseudomonas_aeruginosa_2021CK-01536_22996_KDJNEC_12880 multidrug efflux RND transporter permease subunit MexF	Pseudomonas_aeruginosa_2021CK-01536_22996_KDJNEC_12880	MexF	ciprofloxacin; trimethoprim; chloramphenicol; norfloxacin
Pseudomonas_aeruginosa_2021CK-01536_22996_KDJNEC_12885 MexE family multidrug efflux RND transporter periplasmic adaptor subunit	Pseudomonas_aeruginosa_2021CK-01536_22996_KDJNEC_12885	MexE	ciprofloxacin; trimethoprim; chloramphenicol; norfloxacin
Pseudomonas_aeruginosa_2021CK-01536_22996_KDJNEC_13985 Redox-sensitive transcriptional activator SoxR	Pseudomonas_aeruginosa_2021CK-01536_22996_KDJNEC_13985	Pseudomonas aeruginosa soxR	tigecycline; ciprofloxacin; acriflavine; tetracycline; rifampin; chloramphenicol; ampicillin; norfloxacin; cefalotin; triclosan
Pseudomonas_aeruginosa_2021CK-01536_22996_KDJNEC_15285 multidrug efflux RND transporter permease subunit MexY	Pseudomonas_aeruginosa_2021CK-01536_22996_KDJNEC_15285	mexY	erythromycin; amikacin; gentamicin C; ciprofloxacin; acriflavine; tetracycline; tobramycin; meropenem; chloramphenicol; arbekacin; norfloxacin; ofloxacin; gentamicin
Pseudomonas_aeruginosa_2021CK-01536_22996_KDJNEC_16425 response regulator transcription factor ParR	Pseudomonas_aeruginosa_2021CK-01536_22996_KDJNEC_16425	ParR	erythromycin; amikacin; gentamicin C; ciprofloxacin; acriflavine; tetracycline; tobramycin; meropenem; imipenem; chloramphenicol; norfloxacin; ofloxacin; gentamicin
Pseudomonas_aeruginosa_2021CK-01536_22996_KDJNEC_16430 sensor histidine kinase ParS	Pseudomonas_aeruginosa_2021CK-01536_22996_KDJNEC_16430	ParS	erythromycin; amikacin; gentamicin C; ciprofloxacin; acriflavine; tetracycline; tobramycin; meropenem; imipenem; chloramphenicol; norfloxacin; ofloxacin; gentamicin
Pseudomonas_aeruginosa_2021CK-01536_22996_KDJNEC_17970 proton-coupled multidrug efflux MATE transporter PmpM	Pseudomonas_aeruginosa_2021CK-01536_22996_KDJNEC_17970	PmpM	neomycin; benzalkonium chloride; chlorhexidine
Pseudomonas_aeruginosa_2021CK-01536_22996_KDJNEC_18740 multidrug efflux RND transporter permease subunit MexN	Pseudomonas_aeruginosa_2021CK-01536_22996_KDJNEC_18740	mexN	chloramphenicol; thiamphenicol
Pseudomonas_aeruginosa_2021CK-01536_22996_KDJNEC_18745 multidrug efflux RND transporter periplasmic adaptor subunit MexM	Pseudomonas_aeruginosa_2021CK-01536_22996_KDJNEC_18745	mexM	chloramphenicol; thiamphenicol
Pseudomonas_aeruginosa_2021CK-01536_22996_KDJNEC_19810 FosA family fosfomycin resistance glutathione transferase	Pseudomonas_aeruginosa_2021CK-01536_22996_KDJNEC_19810	FosA	fosfomycin
Pseudomonas_aeruginosa_2021CK-01536_22996_KDJNEC_21530 Translational regulator CsrA	Pseudomonas_aeruginosa_2021CK-01536_22996_KDJNEC_21530	rsmA	trimethoprim; chloramphenicol
Pseudomonas_aeruginosa_2021CK-01536_22996_KDJNEC_22325 Vancomycin B-type resistance protein VanW	Pseudomonas_aeruginosa_2021CK-01536_22996_KDJNEC_22325	vanW gene in vanG cluster	vancomycin
Pseudomonas_aeruginosa_2021CK-01536_22996_KDJNEC_22550 type B-4 chloramphenicol O-acetyltransferase CatB7	Pseudomonas_aeruginosa_2021CK-01536_22996_KDJNEC_22550	Pseudomonas aeruginosa catB7	azidamfenicol; chloramphenicol; thiamphenicol
Pseudomonas_aeruginosa_2021CK-01536_22996_KDJNEC_23255 multidrug efflux RND transporter periplasmic adaptor subunit MexV	Pseudomonas_aeruginosa_2021CK-01536_22996_KDJNEC_23255	MexV	erythromycin; acriflavine; tetracycline; chloramphenicol
Pseudomonas_aeruginosa_2021CK-01536_22996_KDJNEC_23260 multidrug efflux RND transporter permease subunit MexW	Pseudomonas_aeruginosa_2021CK-01536_22996_KDJNEC_23260	MexW	erythromycin; acriflavine; tetracycline; chloramphenicol
Pseudomonas_aeruginosa_2021CK-01536_22996_KDJNEC_24435 multidrug efflux transporter outer membrane subunit OprJ	Pseudomonas_aeruginosa_2021CK-01536_22996_KDJNEC_24435	OprJ	erythromycin; gentamicin C; tetracycline; novobiocin; trimethoprim; chloramphenicol; ofloxacin; gentamicin
Pseudomonas_aeruginosa_2021CK-01536_22996_KDJNEC_24440 multidrug efflux RND transporter permease subunit MexD	Pseudomonas_aeruginosa_2021CK-01536_22996_KDJNEC_24440	MexD	erythromycin; gentamicin C; tetracycline; novobiocin; trimethoprim; chloramphenicol; ofloxacin; gentamicin
Pseudomonas_aeruginosa_2021CK-01536_22996_KDJNEC_24445 multidrug efflux RND transporter periplasmic adaptor subunit MexC	Pseudomonas_aeruginosa_2021CK-01536_22996_KDJNEC_24445	MexC	erythromycin; gentamicin C; tetracycline; novobiocin; trimethoprim; chloramphenicol; ofloxacin; gentamicin
Pseudomonas_aeruginosa_2021CK-01536_22996_KDJNEC_25425 two-component system sensor histidine kinase PmrB	Pseudomonas_aeruginosa_2021CK-01536_22996_KDJNEC_25425	basS	polymyxin B
Pseudomonas_aeruginosa_2021CK-01536_22996_KDJNEC_26520 efflux transporter outer membrane subunit OpmH	Pseudomonas_aeruginosa_2021CK-01536_22996_KDJNEC_26520	OpmH	triclosan
Pseudomonas_aeruginosa_2021CK-01536_22996_KDJNEC_26615 Multidrug transporter PA4990	Pseudomonas_aeruginosa_2021CK-01536_22996_KDJNEC_26615	Pseudomonas aeruginosa emrE	gentamicin C; gentamicin
Pseudomonas_aeruginosa_2021CK-01536_22996_KDJNEC_29355 OXA-50 family oxacillin-hydrolyzing class D beta-lactamase OXA-851	Pseudomonas_aeruginosa_2021CK-01536_22996_KDJNEC_29355	OXA-851	oxacillin
Pseudomonas_aeruginosa_243931_11950_AAAFIF_00085 proton-coupled multidrug efflux MATE transporter PmpM	Pseudomonas_aeruginosa_243931_11950_AAAFIF_00085	PmpM	neomycin; benzalkonium chloride; chlorhexidine
Pseudomonas_aeruginosa_243931_11950_AAAFIF_01290 FosA family fosfomycin resistance glutathione transferase	Pseudomonas_aeruginosa_243931_11950_AAAFIF_01290	FosA	fosfomycin
Pseudomonas_aeruginosa_243931_11950_AAAFIF_02840 Translational regulator CsrA	Pseudomonas_aeruginosa_243931_11950_AAAFIF_02840	rsmA	trimethoprim; chloramphenicol
Pseudomonas_aeruginosa_243931_11950_AAAFIF_03635 Vancomycin B-type resistance protein VanW	Pseudomonas_aeruginosa_243931_11950_AAAFIF_03635	vanW gene in vanG cluster	vancomycin
Pseudomonas_aeruginosa_243931_11950_AAAFIF_03795 type B-4 chloramphenicol O-acetyltransferase CatB7	Pseudomonas_aeruginosa_243931_11950_AAAFIF_03795	Pseudomonas aeruginosa catB7	azidamfenicol; chloramphenicol; thiamphenicol
Pseudomonas_aeruginosa_243931_11950_AAAFIF_04510 multidrug efflux RND transporter periplasmic adaptor subunit MexV	Pseudomonas_aeruginosa_243931_11950_AAAFIF_04510	MexV	erythromycin; acriflavine; tetracycline; chloramphenicol
Pseudomonas_aeruginosa_243931_11950_AAAFIF_04515 multidrug efflux RND transporter permease subunit MexW	Pseudomonas_aeruginosa_243931_11950_AAAFIF_04515	MexW	erythromycin; acriflavine; tetracycline; chloramphenicol
Pseudomonas_aeruginosa_243931_11950_AAAFIF_05700 multidrug efflux transporter outer membrane subunit OprJ	Pseudomonas_aeruginosa_243931_11950_AAAFIF_05700	OprJ	erythromycin; gentamicin C; tetracycline; novobiocin; trimethoprim; chloramphenicol; ofloxacin; gentamicin
Pseudomonas_aeruginosa_243931_11950_AAAFIF_05705 multidrug efflux RND transporter permease subunit MexD	Pseudomonas_aeruginosa_243931_11950_AAAFIF_05705	MexD	erythromycin; gentamicin C; tetracycline; novobiocin; trimethoprim; chloramphenicol; ofloxacin; gentamicin
Pseudomonas_aeruginosa_243931_11950_AAAFIF_05710 multidrug efflux RND transporter periplasmic adaptor subunit MexC	Pseudomonas_aeruginosa_243931_11950_AAAFIF_05710	MexC	erythromycin; gentamicin C; tetracycline; novobiocin; trimethoprim; chloramphenicol; ofloxacin; gentamicin
Pseudomonas_aeruginosa_243931_11950_AAAFIF_06745 two-component system sensor histidine kinase PmrB	Pseudomonas_aeruginosa_243931_11950_AAAFIF_06745	basS	polymyxin B
Pseudomonas_aeruginosa_243931_11950_AAAFIF_08045 efflux transporter outer membrane subunit OpmH	Pseudomonas_aeruginosa_243931_11950_AAAFIF_08045	OpmH	triclosan
Pseudomonas_aeruginosa_243931_11950_AAAFIF_08130 Multidrug transporter PA4990	Pseudomonas_aeruginosa_243931_11950_AAAFIF_08130	Pseudomonas aeruginosa emrE	gentamicin C; gentamicin
Pseudomonas_aeruginosa_243931_11950_AAAFIF_11000 OXA-50 family oxacillin-hydrolyzing class D beta-lactamase OXA-488	Pseudomonas_aeruginosa_243931_11950_AAAFIF_11000	OXA-488	oxacillin
Pseudomonas_aeruginosa_243931_11950_AAAFIF_12125 triclosan efflux RND transporter adaptor protein TriA	Pseudomonas_aeruginosa_243931_11950_AAAFIF_12125	TriA	triclosan
Pseudomonas_aeruginosa_243931_11950_AAAFIF_12130 triclosan efflux RND transporter adaptor protein TriB	Pseudomonas_aeruginosa_243931_11950_AAAFIF_12130	TriB	triclosan
Pseudomonas_aeruginosa_243931_11950_AAAFIF_12135 triclosan efflux RND transporter permease subunit TriC	Pseudomonas_aeruginosa_243931_11950_AAAFIF_12135	TriC	triclosan
Pseudomonas_aeruginosa_243931_11950_AAAFIF_13505 multidrug efflux RND transporter periplasmic adaptor subunit MexA	Pseudomonas_aeruginosa_243931_11950_AAAFIF_13505	MexA	erythromycin; ciprofloxacin; tetracycline; ceftazidime; ceftriaxone; meropenem; novobiocin; azithromycin; trimethoprim; sulfamethoxazole; chloramphenicol; aztreonam; colistin A; colistin B; ampicillin; nalidixic acid; panipenem; ticarcillin; trimethoprim-sulfamethoxazole
Pseudomonas_aeruginosa_243931_11950_AAAFIF_13510 multidrug efflux RND transporter permease subunit MexB	Pseudomonas_aeruginosa_243931_11950_AAAFIF_13510	MexB	erythromycin; ciprofloxacin; tetracycline; ceftazidime; ceftriaxone; meropenem; novobiocin; azithromycin; trimethoprim; sulfamethoxazole; chloramphenicol; aztreonam; colistin A; colistin B; ampicillin; nalidixic acid; panipenem; ticarcillin; trimethoprim-sulfamethoxazole
Pseudomonas_aeruginosa_243931_11950_AAAFIF_13515 multidrug efflux RND transporter outer membrane channel subunit OprM	Pseudomonas_aeruginosa_243931_11950_AAAFIF_13515	OprM	erythromycin; amikacin; gentamicin C; ciprofloxacin; acriflavine; tetracycline; tobramycin; ceftazidime; ceftriaxone; meropenem; novobiocin; azithromycin; trimethoprim; sulfamethoxazole; chloramphenicol; thiamphenicol; aztreonam; colistin A; colistin B; ampicillin; nalidixic acid; norfloxacin; ofloxacin; panipenem; ticarcillin; trimethoprim-sulfamethoxazole; gentamicin
Pseudomonas_aeruginosa_243931_11950_AAAFIF_15075 multidrug efflux transporter outer membrane subunit OpmD	Pseudomonas_aeruginosa_243931_11950_AAAFIF_15075	OpmD	acriflavine; tetracycline; norfloxacin
Pseudomonas_aeruginosa_243931_11950_AAAFIF_15080 multidrug efflux RND transporter permease MexI	Pseudomonas_aeruginosa_243931_11950_AAAFIF_15080	MexI	acriflavine; tetracycline; norfloxacin
Pseudomonas_aeruginosa_243931_11950_AAAFIF_15085 multidrug efflux RND transporter periplasmic adaptor MexH	Pseudomonas_aeruginosa_243931_11950_AAAFIF_15085	MexH	acriflavine; tetracycline; norfloxacin
Pseudomonas_aeruginosa_243931_11950_AAAFIF_15090 multidrug efflux RND transporter inhibitory subunit MexG	Pseudomonas_aeruginosa_243931_11950_AAAFIF_15090	MexG	acriflavine; tetracycline; norfloxacin
Pseudomonas_aeruginosa_243931_11950_AAAFIF_15405 Bcr/CflA family efflux transporter	Pseudomonas_aeruginosa_243931_11950_AAAFIF_15405	bcr-1	bicyclomycin
Pseudomonas_aeruginosa_243931_11950_AAAFIF_15490 aminoglycoside O-phosphotransferase APH(3')-IIb	Pseudomonas_aeruginosa_243931_11950_AAAFIF_15490	APH(3')-IIb	neomycin; ribostamycin; butirosin; kanamycin A; gentamicin B; paromomycin; gentamicin
Pseudomonas_aeruginosa_243931_11950_AAAFIF_15535 class C beta-lactamase PDC-35	Pseudomonas_aeruginosa_243931_11950_AAAFIF_15535	PDC-35
Pseudomonas_aeruginosa_243931_11950_AAAFIF_17000 Sec translocon accessory complex subunit YajC	Pseudomonas_aeruginosa_243931_11950_AAAFIF_17000	YajC	vancomycin; tigecycline; tetracycline; linezolid; rifampin; chloramphenicol; ampicillin; cefalotin; triclosan
Pseudomonas_aeruginosa_243931_11950_AAAFIF_17735 efflux system transcriptional repressor MexL	Pseudomonas_aeruginosa_243931_11950_AAAFIF_17735	MexL	erythromycin; tetracycline; triclosan
Pseudomonas_aeruginosa_243931_11950_AAAFIF_17740 multidrug efflux RND transporter periplasmic adaptor subunit MexJ	Pseudomonas_aeruginosa_243931_11950_AAAFIF_17740	MexJ	erythromycin; tetracycline; triclosan
Pseudomonas_aeruginosa_243931_11950_AAAFIF_17745 multidrug efflux RND transporter permease subunit MexK	Pseudomonas_aeruginosa_243931_11950_AAAFIF_17745	MexK	erythromycin; tetracycline; triclosan
Pseudomonas_aeruginosa_243931_11950_AAAFIF_18365 Undecaprenyl phosphate-alpha-4-amino-4-deoxy-L-arabinose arabinosyl transferase	Pseudomonas_aeruginosa_243931_11950_AAAFIF_18365	ArnT	colistin A; colistin B
Pseudomonas_aeruginosa_243931_11950_AAAFIF_18375 Bifunctional polymyxin resistance protein ArnA	Pseudomonas_aeruginosa_243931_11950_AAAFIF_18375	arnA	polymyxin B
Pseudomonas_aeruginosa_243931_11950_AAAFIF_18530 multidrug efflux RND transporter periplasmic adaptor subunit MexP	Pseudomonas_aeruginosa_243931_11950_AAAFIF_18530	mexP	erythromycin; acriflavine; tetracycline; imipenem; trimethoprim; chloramphenicol; thiamphenicol; kitasamycin; rokitamycin
Pseudomonas_aeruginosa_243931_11950_AAAFIF_18535 multidrug efflux RND transporter permease subunit MexQ	Pseudomonas_aeruginosa_243931_11950_AAAFIF_18535	mexQ	erythromycin; acriflavine; tetracycline; imipenem; trimethoprim; chloramphenicol; thiamphenicol; kitasamycin; rokitamycin
Pseudomonas_aeruginosa_243931_11950_AAAFIF_18540 multidrug efflux transporter outer membrane subunit OpmE	Pseudomonas_aeruginosa_243931_11950_AAAFIF_18540	opmE	erythromycin; acriflavine; tetracycline; imipenem; trimethoprim; chloramphenicol; thiamphenicol; kitasamycin; rokitamycin
Pseudomonas_aeruginosa_243931_11950_AAAFIF_20220 DNA-binding response regulator	Pseudomonas_aeruginosa_243931_11950_AAAFIF_20220	Pseudomonas aeruginosa CpxR	neomycin; erythromycin; amikacin; ciprofloxacin; kanamycin A; tetracycline; tobramycin; ceftazidime; ceftriaxone; meropenem; novobiocin; azithromycin; trimethoprim; sulfamethoxazole; chloramphenicol; aztreonam; colistin A; colistin B; ampicillin; panipenem; trimethoprim-sulfamethoxazole; gentamicin
Pseudomonas_aeruginosa_243931_11950_AAAFIF_20855 cationic peptide response regulator transcription factor CprR	Pseudomonas_aeruginosa_243931_11950_AAAFIF_20855	cprR	polymyxin B; colistin A; colistin B
Pseudomonas_aeruginosa_243931_11950_AAAFIF_24270 multidrug efflux RND transporter periplasmic adaptor subunit MuxA	Pseudomonas_aeruginosa_243931_11950_AAAFIF_24270	MuxA	erythromycin; tetracycline; novobiocin; aztreonam; kitasamycin; rokitamycin
Pseudomonas_aeruginosa_243931_11950_AAAFIF_24275 multidrug efflux RND transporter permease subunit MuxB	Pseudomonas_aeruginosa_243931_11950_AAAFIF_24275	MuxB	erythromycin; tetracycline; novobiocin; aztreonam; kitasamycin; rokitamycin
Pseudomonas_aeruginosa_243931_11950_AAAFIF_24285 multidrug efflux RND transporter outer membrane subunit OpmB	Pseudomonas_aeruginosa_243931_11950_AAAFIF_24285	OpmB	erythromycin; tetracycline; novobiocin; aztreonam; kitasamycin; rokitamycin
Pseudomonas_aeruginosa_243931_11950_AAAFIF_24440 multidrug efflux RND transporter outer membrane subunit OprN	Pseudomonas_aeruginosa_243931_11950_AAAFIF_24440	OprN	ciprofloxacin; trimethoprim; chloramphenicol; norfloxacin
Pseudomonas_aeruginosa_243931_11950_AAAFIF_24445 multidrug efflux RND transporter permease subunit MexF	Pseudomonas_aeruginosa_243931_11950_AAAFIF_24445	MexF	ciprofloxacin; trimethoprim; chloramphenicol; norfloxacin
Pseudomonas_aeruginosa_243931_11950_AAAFIF_24450 MexE family multidrug efflux RND transporter periplasmic adaptor subunit	Pseudomonas_aeruginosa_243931_11950_AAAFIF_24450	MexE	ciprofloxacin; trimethoprim; chloramphenicol; norfloxacin
Pseudomonas_aeruginosa_243931_11950_AAAFIF_25510 Redox-sensitive transcriptional activator SoxR	Pseudomonas_aeruginosa_243931_11950_AAAFIF_25510	Pseudomonas aeruginosa soxR	tigecycline; ciprofloxacin; acriflavine; tetracycline; rifampin; chloramphenicol; ampicillin; norfloxacin; cefalotin; triclosan
Pseudomonas_aeruginosa_243931_11950_AAAFIF_26900 multidrug efflux RND transporter permease subunit MexY	Pseudomonas_aeruginosa_243931_11950_AAAFIF_26900	mexY	erythromycin; amikacin; gentamicin C; ciprofloxacin; acriflavine; tetracycline; tobramycin; meropenem; chloramphenicol; arbekacin; norfloxacin; ofloxacin; gentamicin
Pseudomonas_aeruginosa_243931_11950_AAAFIF_28045 response regulator transcription factor ParR	Pseudomonas_aeruginosa_243931_11950_AAAFIF_28045	ParR	erythromycin; amikacin; gentamicin C; ciprofloxacin; acriflavine; tetracycline; tobramycin; meropenem; imipenem; chloramphenicol; norfloxacin; ofloxacin; gentamicin
Pseudomonas_aeruginosa_243931_11950_AAAFIF_28050 sensor histidine kinase ParS	Pseudomonas_aeruginosa_243931_11950_AAAFIF_28050	ParS	erythromycin; amikacin; gentamicin C; ciprofloxacin; acriflavine; tetracycline; tobramycin; meropenem; imipenem; chloramphenicol; norfloxacin; ofloxacin; gentamicin
Pseudomonas_aeruginosa_243931_11950_AAAFIF_29970 multidrug efflux RND transporter permease subunit MexN	Pseudomonas_aeruginosa_243931_11950_AAAFIF_29970	mexN	chloramphenicol; thiamphenicol
Pseudomonas_aeruginosa_243931_11950_AAAFIF_29975 multidrug efflux RND transporter periplasmic adaptor subunit MexM	Pseudomonas_aeruginosa_243931_11950_AAAFIF_29975	mexM	chloramphenicol; thiamphenicol
Pseudomonas_aeruginosa_2857_22374_DLKDCH_00865 triclosan efflux RND transporter adaptor protein TriA	Pseudomonas_aeruginosa_2857_22374_DLKDCH_00865	TriA	triclosan
Pseudomonas_aeruginosa_2857_22374_DLKDCH_00870 triclosan efflux RND transporter adaptor protein TriB	Pseudomonas_aeruginosa_2857_22374_DLKDCH_00870	TriB	triclosan
Pseudomonas_aeruginosa_2857_22374_DLKDCH_00875 triclosan efflux RND transporter permease subunit TriC	Pseudomonas_aeruginosa_2857_22374_DLKDCH_00875	TriC	triclosan
Pseudomonas_aeruginosa_2857_22374_DLKDCH_02475 multidrug efflux RND transporter periplasmic adaptor subunit MexA	Pseudomonas_aeruginosa_2857_22374_DLKDCH_02475	MexA	erythromycin; ciprofloxacin; tetracycline; ceftazidime; ceftriaxone; meropenem; novobiocin; azithromycin; trimethoprim; sulfamethoxazole; chloramphenicol; aztreonam; colistin A; colistin B; ampicillin; nalidixic acid; panipenem; ticarcillin; trimethoprim-sulfamethoxazole
Pseudomonas_aeruginosa_2857_22374_DLKDCH_02480 multidrug efflux RND transporter permease subunit MexB	Pseudomonas_aeruginosa_2857_22374_DLKDCH_02480	MexB	erythromycin; ciprofloxacin; tetracycline; ceftazidime; ceftriaxone; meropenem; novobiocin; azithromycin; trimethoprim; sulfamethoxazole; chloramphenicol; aztreonam; colistin A; colistin B; ampicillin; nalidixic acid; panipenem; ticarcillin; trimethoprim-sulfamethoxazole
Pseudomonas_aeruginosa_2857_22374_DLKDCH_02485 multidrug efflux RND transporter outer membrane channel subunit OprM	Pseudomonas_aeruginosa_2857_22374_DLKDCH_02485	OprM	erythromycin; amikacin; gentamicin C; ciprofloxacin; acriflavine; tetracycline; tobramycin; ceftazidime; ceftriaxone; meropenem; novobiocin; azithromycin; trimethoprim; sulfamethoxazole; chloramphenicol; thiamphenicol; aztreonam; colistin A; colistin B; ampicillin; nalidixic acid; norfloxacin; ofloxacin; panipenem; ticarcillin; trimethoprim-sulfamethoxazole; gentamicin
Pseudomonas_aeruginosa_2857_22374_DLKDCH_04065 multidrug efflux transporter outer membrane subunit OpmD	Pseudomonas_aeruginosa_2857_22374_DLKDCH_04065	OpmD	acriflavine; tetracycline; norfloxacin
Pseudomonas_aeruginosa_2857_22374_DLKDCH_04070 multidrug efflux RND transporter permease MexI	Pseudomonas_aeruginosa_2857_22374_DLKDCH_04070	MexI	acriflavine; tetracycline; norfloxacin
Pseudomonas_aeruginosa_2857_22374_DLKDCH_04075 multidrug efflux RND transporter periplasmic adaptor MexH	Pseudomonas_aeruginosa_2857_22374_DLKDCH_04075	MexH	acriflavine; tetracycline; norfloxacin
Pseudomonas_aeruginosa_2857_22374_DLKDCH_04080 multidrug efflux RND transporter inhibitory subunit MexG	Pseudomonas_aeruginosa_2857_22374_DLKDCH_04080	MexG	acriflavine; tetracycline; norfloxacin
Pseudomonas_aeruginosa_2857_22374_DLKDCH_04425 Bcr/CflA family efflux transporter	Pseudomonas_aeruginosa_2857_22374_DLKDCH_04425	bcr-1	bicyclomycin
Pseudomonas_aeruginosa_2857_22374_DLKDCH_04510 aminoglycoside O-phosphotransferase APH(3')-IIb	Pseudomonas_aeruginosa_2857_22374_DLKDCH_04510	APH(3')-IIb	neomycin; ribostamycin; butirosin; kanamycin A; gentamicin B; paromomycin; gentamicin
Pseudomonas_aeruginosa_2857_22374_DLKDCH_04555 class C extended-spectrum beta-lactamase PDC-3	Pseudomonas_aeruginosa_2857_22374_DLKDCH_04555	PDC-3	cefoxitin; cefazolin; ceftazidime; ceftriaxone; ampicillin; cefixime; cefalotin
Pseudomonas_aeruginosa_2857_22374_DLKDCH_06695 Sec translocon accessory complex subunit YajC	Pseudomonas_aeruginosa_2857_22374_DLKDCH_06695	YajC	vancomycin; tigecycline; tetracycline; linezolid; rifampin; chloramphenicol; ampicillin; cefalotin; triclosan
Pseudomonas_aeruginosa_2857_22374_DLKDCH_07725 efflux system transcriptional repressor MexL	Pseudomonas_aeruginosa_2857_22374_DLKDCH_07725	MexL	erythromycin; tetracycline; triclosan
Pseudomonas_aeruginosa_2857_22374_DLKDCH_07730 multidrug efflux RND transporter periplasmic adaptor subunit MexJ	Pseudomonas_aeruginosa_2857_22374_DLKDCH_07730	MexJ	erythromycin; tetracycline; triclosan
Pseudomonas_aeruginosa_2857_22374_DLKDCH_07735 multidrug efflux RND transporter permease subunit MexK	Pseudomonas_aeruginosa_2857_22374_DLKDCH_07735	MexK	erythromycin; tetracycline; triclosan
Pseudomonas_aeruginosa_2857_22374_DLKDCH_08350 Undecaprenyl phosphate-alpha-4-amino-4-deoxy-L-arabinose arabinosyl transferase	Pseudomonas_aeruginosa_2857_22374_DLKDCH_08350	ArnT	colistin A; colistin B
Pseudomonas_aeruginosa_2857_22374_DLKDCH_08360 Bifunctional polymyxin resistance protein ArnA	Pseudomonas_aeruginosa_2857_22374_DLKDCH_08360	arnA	polymyxin B
Pseudomonas_aeruginosa_2857_22374_DLKDCH_08515 multidrug efflux RND transporter periplasmic adaptor subunit MexP	Pseudomonas_aeruginosa_2857_22374_DLKDCH_08515	mexP	erythromycin; acriflavine; tetracycline; imipenem; trimethoprim; chloramphenicol; thiamphenicol; kitasamycin; rokitamycin
Pseudomonas_aeruginosa_2857_22374_DLKDCH_08520 multidrug efflux RND transporter permease subunit MexQ	Pseudomonas_aeruginosa_2857_22374_DLKDCH_08520	mexQ	erythromycin; acriflavine; tetracycline; imipenem; trimethoprim; chloramphenicol; thiamphenicol; kitasamycin; rokitamycin
Pseudomonas_aeruginosa_2857_22374_DLKDCH_08525 multidrug efflux transporter outer membrane subunit OpmE	Pseudomonas_aeruginosa_2857_22374_DLKDCH_08525	opmE	erythromycin; acriflavine; tetracycline; imipenem; trimethoprim; chloramphenicol; thiamphenicol; kitasamycin; rokitamycin
Pseudomonas_aeruginosa_2857_22374_DLKDCH_10375 DNA-binding response regulator	Pseudomonas_aeruginosa_2857_22374_DLKDCH_10375	Pseudomonas aeruginosa CpxR	neomycin; erythromycin; amikacin; ciprofloxacin; kanamycin A; tetracycline; tobramycin; ceftazidime; ceftriaxone; meropenem; novobiocin; azithromycin; trimethoprim; sulfamethoxazole; chloramphenicol; aztreonam; colistin A; colistin B; ampicillin; panipenem; trimethoprim-sulfamethoxazole; gentamicin
Pseudomonas_aeruginosa_2857_22374_DLKDCH_11065 cationic peptide sensor histidine kinase CprS	Pseudomonas_aeruginosa_2857_22374_DLKDCH_11065	cprS	polymyxin B; colistin A; colistin B
Pseudomonas_aeruginosa_2857_22374_DLKDCH_11070 cationic peptide response regulator transcription factor CprR	Pseudomonas_aeruginosa_2857_22374_DLKDCH_11070	cprR	polymyxin B; colistin A; colistin B
Pseudomonas_aeruginosa_2857_22374_DLKDCH_15310 multidrug efflux RND transporter permease subunit MuxB	Pseudomonas_aeruginosa_2857_22374_DLKDCH_15310	MuxB	erythromycin; tetracycline; novobiocin; aztreonam; kitasamycin; rokitamycin
Pseudomonas_aeruginosa_2857_22374_DLKDCH_15315 multidrug efflux RND transporter permease subunit MuxC	Pseudomonas_aeruginosa_2857_22374_DLKDCH_15315	MuxC	erythromycin; tetracycline; novobiocin; aztreonam; kitasamycin; rokitamycin
Pseudomonas_aeruginosa_2857_22374_DLKDCH_15320 multidrug efflux RND transporter outer membrane subunit OpmB	Pseudomonas_aeruginosa_2857_22374_DLKDCH_15320	OpmB	erythromycin; tetracycline; novobiocin; aztreonam; kitasamycin; rokitamycin
Pseudomonas_aeruginosa_2857_22374_DLKDCH_15485 multidrug efflux RND transporter outer membrane subunit OprN	Pseudomonas_aeruginosa_2857_22374_DLKDCH_15485	OprN	ciprofloxacin; trimethoprim; chloramphenicol; norfloxacin
Pseudomonas_aeruginosa_2857_22374_DLKDCH_15490 multidrug efflux RND transporter permease subunit MexF	Pseudomonas_aeruginosa_2857_22374_DLKDCH_15490	MexF	ciprofloxacin; trimethoprim; chloramphenicol; norfloxacin
Pseudomonas_aeruginosa_2857_22374_DLKDCH_15495 MexE family multidrug efflux RND transporter periplasmic adaptor subunit	Pseudomonas_aeruginosa_2857_22374_DLKDCH_15495	MexE	ciprofloxacin; trimethoprim; chloramphenicol; norfloxacin
Pseudomonas_aeruginosa_2857_22374_DLKDCH_16590 Redox-sensitive transcriptional activator SoxR	Pseudomonas_aeruginosa_2857_22374_DLKDCH_16590	Pseudomonas aeruginosa soxR	tigecycline; ciprofloxacin; acriflavine; tetracycline; rifampin; chloramphenicol; ampicillin; norfloxacin; cefalotin; triclosan
Pseudomonas_aeruginosa_2857_22374_DLKDCH_16855 subclass B1 metallo-beta-lactamase VIM-2	Pseudomonas_aeruginosa_2857_22374_DLKDCH_16855	VIM-2
Pseudomonas_aeruginosa_2857_22374_DLKDCH_16865 sulfonamide-resistant dihydropteroate synthase Sul1	Pseudomonas_aeruginosa_2857_22374_DLKDCH_16865	sul1	sulfadiazine; sulfadimidine; sulfadoxine; sulfamethoxazole; sulfisoxazole; sulfacetamide; mafenide; sulfasalazine; sulfamethizole
Pseudomonas_aeruginosa_2857_22374_DLKDCH_18205 multidrug efflux RND transporter permease subunit MexY	Pseudomonas_aeruginosa_2857_22374_DLKDCH_18205	mexY	erythromycin; amikacin; gentamicin C; ciprofloxacin; acriflavine; tetracycline; tobramycin; meropenem; chloramphenicol; arbekacin; norfloxacin; ofloxacin; gentamicin
Pseudomonas_aeruginosa_2857_22374_DLKDCH_19725 response regulator transcription factor ParR	Pseudomonas_aeruginosa_2857_22374_DLKDCH_19725	ParR	erythromycin; amikacin; gentamicin C; ciprofloxacin; acriflavine; tetracycline; tobramycin; meropenem; imipenem; chloramphenicol; norfloxacin; ofloxacin; gentamicin
Pseudomonas_aeruginosa_2857_22374_DLKDCH_19730 sensor histidine kinase ParS	Pseudomonas_aeruginosa_2857_22374_DLKDCH_19730	ParS	erythromycin; amikacin; gentamicin C; ciprofloxacin; acriflavine; tetracycline; tobramycin; meropenem; imipenem; chloramphenicol; norfloxacin; ofloxacin; gentamicin
Pseudomonas_aeruginosa_2857_22374_DLKDCH_21535 proton-coupled multidrug efflux MATE transporter PmpM	Pseudomonas_aeruginosa_2857_22374_DLKDCH_21535	PmpM	neomycin; benzalkonium chloride; chlorhexidine
Pseudomonas_aeruginosa_2857_22374_DLKDCH_22305 multidrug efflux RND transporter permease subunit MexN	Pseudomonas_aeruginosa_2857_22374_DLKDCH_22305	mexN	chloramphenicol; thiamphenicol
Pseudomonas_aeruginosa_2857_22374_DLKDCH_22310 multidrug efflux RND transporter periplasmic adaptor subunit MexM	Pseudomonas_aeruginosa_2857_22374_DLKDCH_22310	mexM	chloramphenicol; thiamphenicol
Pseudomonas_aeruginosa_2857_22374_DLKDCH_23350 FosA family fosfomycin resistance glutathione transferase	Pseudomonas_aeruginosa_2857_22374_DLKDCH_23350	FosA	fosfomycin
Pseudomonas_aeruginosa_2857_22374_DLKDCH_24535 Translational regulator CsrA	Pseudomonas_aeruginosa_2857_22374_DLKDCH_24535	rsmA	trimethoprim; chloramphenicol
CF2843GFP_25400 two-component system response regulator PrmA	CF2843GFP_25400	basR	polymyxin B
Pseudomonas_aeruginosa_1811-13R031_12048_FHCFHP_30615 two-component system response regulator PrmA	Pseudomonas_aeruginosa_1811-13R031_12048_FHCFHP_30615	basR	polymyxin B
Pseudomonas_aeruginosa_1811-18R001_12049_CHGIDK_30610 two-component system response regulator PrmA	Pseudomonas_aeruginosa_1811-18R001_12049_CHGIDK_30610	basR	polymyxin B
Pseudomonas_aeruginosa_1903031130_15958_ANPACG_09465 DNA gyrase subunit A	Pseudomonas_aeruginosa_1903031130_15958_ANPACG_09465	Pseudomonas aeruginosa gyrA conferring resistance to fluoroquinolones	ciprofloxacin; levofloxacin; ofloxacin; sparfloxacin; pefloxacin; sitafloxacin
Pseudomonas_aeruginosa_1903031130_15958_ANPACG_27820 two-component system response regulator PrmA	Pseudomonas_aeruginosa_1903031130_15958_ANPACG_27820	basR	polymyxin B
Pseudomonas_aeruginosa_2020CK-00218_23040_ODEPIE_04430 LysR family transcriptional regulator AmpR	Pseudomonas_aeruginosa_2020CK-00218_23040_ODEPIE_04430	Pseudomonas aeruginosa ampR with mutation conferring resistance to aztreonam	aztreonam
Pseudomonas_aeruginosa_2020CK-00218_23040_ODEPIE_09950 DNA gyrase subunit A	Pseudomonas_aeruginosa_2020CK-00218_23040_ODEPIE_09950	Pseudomonas aeruginosa gyrA conferring resistance to fluoroquinolones	ciprofloxacin; levofloxacin; ofloxacin; sparfloxacin; pefloxacin; sitafloxacin
Pseudomonas_aeruginosa_2020CK-00218_23040_ODEPIE_29195 two-component system response regulator PrmA	Pseudomonas_aeruginosa_2020CK-00218_23040_ODEPIE_29195	basR	polymyxin B
Pseudomonas_aeruginosa_2021CK-01536_22996_KDJNEC_25420 two-component system response regulator PrmA	Pseudomonas_aeruginosa_2021CK-01536_22996_KDJNEC_25420	basR	polymyxin B
Pseudomonas_aeruginosa_2021CK-01536_22996_KDJNEC_26485 DNA topoisomerase 4 subunit B	Pseudomonas_aeruginosa_2021CK-01536_22996_KDJNEC_26485	Pseudomonas aeruginosa parE conferring resistance to fluoroquinolones	ciprofloxacin
Pseudomonas_aeruginosa_243931_11950_AAAFIF_06740 two-component system response regulator PrmA	Pseudomonas_aeruginosa_243931_11950_AAAFIF_06740	basR	polymyxin B
Pseudomonas_aeruginosa_2857_22374_DLKDCH_10560 DNA gyrase subunit A	Pseudomonas_aeruginosa_2857_22374_DLKDCH_10560	Pseudomonas aeruginosa gyrA conferring resistance to fluoroquinolones	ciprofloxacin; levofloxacin; ofloxacin; sparfloxacin; pefloxacin; sitafloxacin
CF2843GFP_06290 efflux system transcriptional repressor NalC	CF2843GFP_06290	nalC	erythromycin; ciprofloxacin; tetracycline; ceftazidime; ceftriaxone; meropenem; novobiocin; azithromycin; trimethoprim; sulfamethoxazole; chloramphenicol; aztreonam; colistin A; colistin B; ampicillin; panipenem; trimethoprim-sulfamethoxazole
CF2843GFP_07350 efflux system transcriptional repressor NalD	CF2843GFP_07350	nalD	erythromycin; ciprofloxacin; tetracycline; ceftazidime; ceftriaxone; meropenem; novobiocin; azithromycin; trimethoprim; sulfamethoxazole; chloramphenicol; aztreonam; colistin A; colistin B; ampicillin; nalidixic acid; panipenem; ticarcillin; trimethoprim-sulfamethoxazole
CF2843GFP_13265 multidrug efflux system transcriptional regulator MexT	CF2843GFP_13265	MexT	ciprofloxacin; trimethoprim; chloramphenicol
CF2843GFP_13270 oxidoreductase MexS	CF2843GFP_13270	MexS	ciprofloxacin; trimethoprim; chloramphenicol
CF2843GFP_15650 TetR family transcriptional regulator AmrR	CF2843GFP_15650	MexZ	erythromycin; amikacin; gentamicin C; ciprofloxacin; acriflavine; tetracycline; tobramycin; meropenem; chloramphenicol; arbekacin; norfloxacin; ofloxacin; gentamicin
CF2843GFP_24335 efflux pump transcriptional repressor NfxB	CF2843GFP_24335	Type A NfxB	erythromycin; tetracycline; novobiocin; trimethoprim; chloramphenicol; ofloxacin
Pseudomonas_aeruginosa_1811-13R031_12048_FHCFHP_02150 MarR family transcriptional repressor MexR	Pseudomonas_aeruginosa_1811-13R031_12048_FHCFHP_02150	MexR	erythromycin; ciprofloxacin; tetracycline; ceftazidime; ceftriaxone; meropenem; novobiocin; azithromycin; trimethoprim; sulfamethoxazole; chloramphenicol; aztreonam; colistin A; colistin B; ampicillin; panipenem; trimethoprim-sulfamethoxazole
Pseudomonas_aeruginosa_1811-13R031_12048_FHCFHP_07230 efflux system transcriptional repressor NalC	Pseudomonas_aeruginosa_1811-13R031_12048_FHCFHP_07230	nalC	erythromycin; ciprofloxacin; tetracycline; ceftazidime; ceftriaxone; meropenem; novobiocin; azithromycin; trimethoprim; sulfamethoxazole; chloramphenicol; aztreonam; colistin A; colistin B; ampicillin; panipenem; trimethoprim-sulfamethoxazole
Pseudomonas_aeruginosa_1811-13R031_12048_FHCFHP_07975 efflux system transcriptional repressor NalD	Pseudomonas_aeruginosa_1811-13R031_12048_FHCFHP_07975	nalD	erythromycin; ciprofloxacin; tetracycline; ceftazidime; ceftriaxone; meropenem; novobiocin; azithromycin; trimethoprim; sulfamethoxazole; chloramphenicol; aztreonam; colistin A; colistin B; ampicillin; nalidixic acid; panipenem; ticarcillin; trimethoprim-sulfamethoxazole
Pseudomonas_aeruginosa_1811-13R031_12048_FHCFHP_15325 multidrug efflux system transcriptional regulator MexT	Pseudomonas_aeruginosa_1811-13R031_12048_FHCFHP_15325	MexT	ciprofloxacin; trimethoprim; chloramphenicol
Pseudomonas_aeruginosa_1811-13R031_12048_FHCFHP_15330 oxidoreductase MexS	Pseudomonas_aeruginosa_1811-13R031_12048_FHCFHP_15330	MexS	ciprofloxacin; trimethoprim; chloramphenicol
Pseudomonas_aeruginosa_1811-13R031_12048_FHCFHP_18205 TetR family transcriptional regulator AmrR	Pseudomonas_aeruginosa_1811-13R031_12048_FHCFHP_18205	MexZ	erythromycin; amikacin; gentamicin C; ciprofloxacin; acriflavine; tetracycline; tobramycin; meropenem; chloramphenicol; arbekacin; norfloxacin; ofloxacin; gentamicin
Pseudomonas_aeruginosa_1811-13R031_12048_FHCFHP_29520 efflux pump transcriptional repressor NfxB	Pseudomonas_aeruginosa_1811-13R031_12048_FHCFHP_29520	Type A NfxB	erythromycin; tetracycline; novobiocin; trimethoprim; chloramphenicol; ofloxacin
Pseudomonas_aeruginosa_1811-18R001_12049_CHGIDK_02150 MarR family transcriptional repressor MexR	Pseudomonas_aeruginosa_1811-18R001_12049_CHGIDK_02150	MexR	erythromycin; ciprofloxacin; tetracycline; ceftazidime; ceftriaxone; meropenem; novobiocin; azithromycin; trimethoprim; sulfamethoxazole; chloramphenicol; aztreonam; colistin A; colistin B; ampicillin; panipenem; trimethoprim-sulfamethoxazole
Pseudomonas_aeruginosa_1811-18R001_12049_CHGIDK_07230 efflux system transcriptional repressor NalC	Pseudomonas_aeruginosa_1811-18R001_12049_CHGIDK_07230	nalC	erythromycin; ciprofloxacin; tetracycline; ceftazidime; ceftriaxone; meropenem; novobiocin; azithromycin; trimethoprim; sulfamethoxazole; chloramphenicol; aztreonam; colistin A; colistin B; ampicillin; panipenem; trimethoprim-sulfamethoxazole
Pseudomonas_aeruginosa_1811-18R001_12049_CHGIDK_07975 efflux system transcriptional repressor NalD	Pseudomonas_aeruginosa_1811-18R001_12049_CHGIDK_07975	nalD	erythromycin; ciprofloxacin; tetracycline; ceftazidime; ceftriaxone; meropenem; novobiocin; azithromycin; trimethoprim; sulfamethoxazole; chloramphenicol; aztreonam; colistin A; colistin B; ampicillin; nalidixic acid; panipenem; ticarcillin; trimethoprim-sulfamethoxazole
Pseudomonas_aeruginosa_1811-18R001_12049_CHGIDK_15320 multidrug efflux system transcriptional regulator MexT	Pseudomonas_aeruginosa_1811-18R001_12049_CHGIDK_15320	MexT	ciprofloxacin; trimethoprim; chloramphenicol
Pseudomonas_aeruginosa_1811-18R001_12049_CHGIDK_15325 oxidoreductase MexS	Pseudomonas_aeruginosa_1811-18R001_12049_CHGIDK_15325	MexS	ciprofloxacin; trimethoprim; chloramphenicol
Pseudomonas_aeruginosa_1811-18R001_12049_CHGIDK_18200 TetR family transcriptional regulator AmrR	Pseudomonas_aeruginosa_1811-18R001_12049_CHGIDK_18200	MexZ	erythromycin; amikacin; gentamicin C; ciprofloxacin; acriflavine; tetracycline; tobramycin; meropenem; chloramphenicol; arbekacin; norfloxacin; ofloxacin; gentamicin
Pseudomonas_aeruginosa_1811-18R001_12049_CHGIDK_29515 efflux pump transcriptional repressor NfxB	Pseudomonas_aeruginosa_1811-18R001_12049_CHGIDK_29515	Type A NfxB	erythromycin; tetracycline; novobiocin; trimethoprim; chloramphenicol; ofloxacin
Pseudomonas_aeruginosa_1903031130_15958_ANPACG_02320 MarR family transcriptional repressor MexR	Pseudomonas_aeruginosa_1903031130_15958_ANPACG_02320	MexR	erythromycin; ciprofloxacin; tetracycline; ceftazidime; ceftriaxone; meropenem; novobiocin; azithromycin; trimethoprim; sulfamethoxazole; chloramphenicol; aztreonam; colistin A; colistin B; ampicillin; panipenem; trimethoprim-sulfamethoxazole
Pseudomonas_aeruginosa_1903031130_15958_ANPACG_06650 efflux system transcriptional repressor NalC	Pseudomonas_aeruginosa_1903031130_15958_ANPACG_06650	nalC	erythromycin; ciprofloxacin; tetracycline; ceftazidime; ceftriaxone; meropenem; novobiocin; azithromycin; trimethoprim; sulfamethoxazole; chloramphenicol; aztreonam; colistin A; colistin B; ampicillin; panipenem; trimethoprim-sulfamethoxazole
Pseudomonas_aeruginosa_1903031130_15958_ANPACG_07395 efflux system transcriptional repressor NalD	Pseudomonas_aeruginosa_1903031130_15958_ANPACG_07395	nalD	erythromycin; ciprofloxacin; tetracycline; ceftazidime; ceftriaxone; meropenem; novobiocin; azithromycin; trimethoprim; sulfamethoxazole; chloramphenicol; aztreonam; colistin A; colistin B; ampicillin; nalidixic acid; panipenem; ticarcillin; trimethoprim-sulfamethoxazole
Pseudomonas_aeruginosa_1903031130_15958_ANPACG_18735 oxidoreductase MexS	Pseudomonas_aeruginosa_1903031130_15958_ANPACG_18735	MexS	ciprofloxacin; trimethoprim; chloramphenicol
Pseudomonas_aeruginosa_1903031130_15958_ANPACG_18740 multidrug efflux system transcriptional regulator MexT	Pseudomonas_aeruginosa_1903031130_15958_ANPACG_18740	MexT	ciprofloxacin; trimethoprim; chloramphenicol
Pseudomonas_aeruginosa_1903031130_15958_ANPACG_26770 efflux pump transcriptional repressor NfxB	Pseudomonas_aeruginosa_1903031130_15958_ANPACG_26770	Type A NfxB	erythromycin; tetracycline; novobiocin; trimethoprim; chloramphenicol; ofloxacin
Pseudomonas_aeruginosa_2020CK-00218_23040_ODEPIE_02400 MarR family transcriptional repressor MexR	Pseudomonas_aeruginosa_2020CK-00218_23040_ODEPIE_02400	MexR	erythromycin; ciprofloxacin; tetracycline; ceftazidime; ceftriaxone; meropenem; novobiocin; azithromycin; trimethoprim; sulfamethoxazole; chloramphenicol; aztreonam; colistin A; colistin B; ampicillin; panipenem; trimethoprim-sulfamethoxazole
Pseudomonas_aeruginosa_2020CK-00218_23040_ODEPIE_06470 efflux system transcriptional repressor NalC	Pseudomonas_aeruginosa_2020CK-00218_23040_ODEPIE_06470	nalC	erythromycin; ciprofloxacin; tetracycline; ceftazidime; ceftriaxone; meropenem; novobiocin; azithromycin; trimethoprim; sulfamethoxazole; chloramphenicol; aztreonam; colistin A; colistin B; ampicillin; panipenem; trimethoprim-sulfamethoxazole
Pseudomonas_aeruginosa_2020CK-00218_23040_ODEPIE_07795 efflux system transcriptional repressor NalD	Pseudomonas_aeruginosa_2020CK-00218_23040_ODEPIE_07795	nalD	erythromycin; ciprofloxacin; tetracycline; ceftazidime; ceftriaxone; meropenem; novobiocin; azithromycin; trimethoprim; sulfamethoxazole; chloramphenicol; aztreonam; colistin A; colistin B; ampicillin; nalidixic acid; panipenem; ticarcillin; trimethoprim-sulfamethoxazole
Pseudomonas_aeruginosa_2020CK-00218_23040_ODEPIE_14840 multidrug efflux system transcriptional regulator MexT	Pseudomonas_aeruginosa_2020CK-00218_23040_ODEPIE_14840	MexT	ciprofloxacin; trimethoprim; chloramphenicol
Pseudomonas_aeruginosa_2020CK-00218_23040_ODEPIE_14845 oxidoreductase MexS	Pseudomonas_aeruginosa_2020CK-00218_23040_ODEPIE_14845	MexS	ciprofloxacin; trimethoprim; chloramphenicol
Pseudomonas_aeruginosa_2020CK-00218_23040_ODEPIE_28220 efflux pump transcriptional repressor NfxB	Pseudomonas_aeruginosa_2020CK-00218_23040_ODEPIE_28220	Type A NfxB	erythromycin; tetracycline; novobiocin; trimethoprim; chloramphenicol; ofloxacin
Pseudomonas_aeruginosa_2021CK-01536_22996_KDJNEC_02325 MarR family transcriptional repressor MexR	Pseudomonas_aeruginosa_2021CK-01536_22996_KDJNEC_02325	MexR	erythromycin; ciprofloxacin; tetracycline; ceftazidime; ceftriaxone; meropenem; novobiocin; azithromycin; trimethoprim; sulfamethoxazole; chloramphenicol; aztreonam; colistin A; colistin B; ampicillin; panipenem; trimethoprim-sulfamethoxazole
Pseudomonas_aeruginosa_2021CK-01536_22996_KDJNEC_06390 efflux system transcriptional repressor NalC	Pseudomonas_aeruginosa_2021CK-01536_22996_KDJNEC_06390	nalC	erythromycin; ciprofloxacin; tetracycline; ceftazidime; ceftriaxone; meropenem; novobiocin; azithromycin; trimethoprim; sulfamethoxazole; chloramphenicol; aztreonam; colistin A; colistin B; ampicillin; panipenem; trimethoprim-sulfamethoxazole
Pseudomonas_aeruginosa_2021CK-01536_22996_KDJNEC_07150 efflux system transcriptional repressor NalD	Pseudomonas_aeruginosa_2021CK-01536_22996_KDJNEC_07150	nalD	erythromycin; ciprofloxacin; tetracycline; ceftazidime; ceftriaxone; meropenem; novobiocin; azithromycin; trimethoprim; sulfamethoxazole; chloramphenicol; aztreonam; colistin A; colistin B; ampicillin; nalidixic acid; panipenem; ticarcillin; trimethoprim-sulfamethoxazole
Pseudomonas_aeruginosa_2021CK-01536_22996_KDJNEC_12890 multidrug efflux system transcriptional regulator MexT	Pseudomonas_aeruginosa_2021CK-01536_22996_KDJNEC_12890	MexT	ciprofloxacin; trimethoprim; chloramphenicol
Pseudomonas_aeruginosa_2021CK-01536_22996_KDJNEC_12895 oxidoreductase MexS	Pseudomonas_aeruginosa_2021CK-01536_22996_KDJNEC_12895	MexS	ciprofloxacin; trimethoprim; chloramphenicol
Pseudomonas_aeruginosa_2021CK-01536_22996_KDJNEC_15275 TetR family transcriptional regulator AmrR	Pseudomonas_aeruginosa_2021CK-01536_22996_KDJNEC_15275	MexZ	erythromycin; amikacin; gentamicin C; ciprofloxacin; acriflavine; tetracycline; tobramycin; meropenem; chloramphenicol; arbekacin; norfloxacin; ofloxacin; gentamicin
Pseudomonas_aeruginosa_2021CK-01536_22996_KDJNEC_24450 efflux pump transcriptional repressor NfxB	Pseudomonas_aeruginosa_2021CK-01536_22996_KDJNEC_24450	Type A NfxB	erythromycin; tetracycline; novobiocin; trimethoprim; chloramphenicol; ofloxacin
Pseudomonas_aeruginosa_243931_11950_AAAFIF_05715 efflux pump transcriptional repressor NfxB	Pseudomonas_aeruginosa_243931_11950_AAAFIF_05715	Type A NfxB	erythromycin; tetracycline; novobiocin; trimethoprim; chloramphenicol; ofloxacin
Pseudomonas_aeruginosa_243931_11950_AAAFIF_13500 MarR family transcriptional repressor MexR	Pseudomonas_aeruginosa_243931_11950_AAAFIF_13500	MexR	erythromycin; ciprofloxacin; tetracycline; ceftazidime; ceftriaxone; meropenem; novobiocin; azithromycin; trimethoprim; sulfamethoxazole; chloramphenicol; aztreonam; colistin A; colistin B; ampicillin; panipenem; trimethoprim-sulfamethoxazole
Pseudomonas_aeruginosa_243931_11950_AAAFIF_17520 efflux system transcriptional repressor NalC	Pseudomonas_aeruginosa_243931_11950_AAAFIF_17520	nalC	erythromycin; ciprofloxacin; tetracycline; ceftazidime; ceftriaxone; meropenem; novobiocin; azithromycin; trimethoprim; sulfamethoxazole; chloramphenicol; aztreonam; colistin A; colistin B; ampicillin; panipenem; trimethoprim-sulfamethoxazole
Pseudomonas_aeruginosa_243931_11950_AAAFIF_18270 efflux system transcriptional repressor NalD	Pseudomonas_aeruginosa_243931_11950_AAAFIF_18270	nalD	erythromycin; ciprofloxacin; tetracycline; ceftazidime; ceftriaxone; meropenem; novobiocin; azithromycin; trimethoprim; sulfamethoxazole; chloramphenicol; aztreonam; colistin A; colistin B; ampicillin; nalidixic acid; panipenem; ticarcillin; trimethoprim-sulfamethoxazole
Pseudomonas_aeruginosa_243931_11950_AAAFIF_24455 multidrug efflux system transcriptional regulator MexT	Pseudomonas_aeruginosa_243931_11950_AAAFIF_24455	MexT	ciprofloxacin; trimethoprim; chloramphenicol
Pseudomonas_aeruginosa_243931_11950_AAAFIF_24460 oxidoreductase MexS	Pseudomonas_aeruginosa_243931_11950_AAAFIF_24460	MexS	ciprofloxacin; trimethoprim; chloramphenicol
Pseudomonas_aeruginosa_243931_11950_AAAFIF_26890 TetR family transcriptional regulator AmrR	Pseudomonas_aeruginosa_243931_11950_AAAFIF_26890	MexZ	erythromycin; amikacin; gentamicin C; ciprofloxacin; acriflavine; tetracycline; tobramycin; meropenem; chloramphenicol; arbekacin; norfloxacin; ofloxacin; gentamicin
Pseudomonas_aeruginosa_2857_22374_DLKDCH_02470 MarR family transcriptional repressor MexR	Pseudomonas_aeruginosa_2857_22374_DLKDCH_02470	MexR	erythromycin; ciprofloxacin; tetracycline; ceftazidime; ceftriaxone; meropenem; novobiocin; azithromycin; trimethoprim; sulfamethoxazole; chloramphenicol; aztreonam; colistin A; colistin B; ampicillin; panipenem; trimethoprim-sulfamethoxazole
Pseudomonas_aeruginosa_2857_22374_DLKDCH_07510 efflux system transcriptional repressor NalC	Pseudomonas_aeruginosa_2857_22374_DLKDCH_07510	nalC	erythromycin; ciprofloxacin; tetracycline; ceftazidime; ceftriaxone; meropenem; novobiocin; azithromycin; trimethoprim; sulfamethoxazole; chloramphenicol; aztreonam; colistin A; colistin B; ampicillin; panipenem; trimethoprim-sulfamethoxazole
Pseudomonas_aeruginosa_2857_22374_DLKDCH_08255 efflux system transcriptional repressor NalD	Pseudomonas_aeruginosa_2857_22374_DLKDCH_08255	nalD	erythromycin; ciprofloxacin; tetracycline; ceftazidime; ceftriaxone; meropenem; novobiocin; azithromycin; trimethoprim; sulfamethoxazole; chloramphenicol; aztreonam; colistin A; colistin B; ampicillin; nalidixic acid; panipenem; ticarcillin; trimethoprim-sulfamethoxazole
Pseudomonas_aeruginosa_2857_22374_DLKDCH_15500 multidrug efflux system transcriptional regulator MexT	Pseudomonas_aeruginosa_2857_22374_DLKDCH_15500	MexT	ciprofloxacin; trimethoprim; chloramphenicol
Pseudomonas_aeruginosa_2857_22374_DLKDCH_15505 oxidoreductase MexS	Pseudomonas_aeruginosa_2857_22374_DLKDCH_15505	MexS	ciprofloxacin; trimethoprim; chloramphenicol
Pseudomonas_aeruginosa_2857_22374_DLKDCH_18195 TetR family transcriptional regulator AmrR	Pseudomonas_aeruginosa_2857_22374_DLKDCH_18195	MexZ	erythromycin; amikacin; gentamicin C; ciprofloxacin; acriflavine; tetracycline; tobramycin; meropenem; chloramphenicol; arbekacin; norfloxacin; ofloxacin; gentamicin
Pseudomonas_aeruginosa_2857_22374_DLKDCH_25485 Vancomycin B-type resistance protein VanW	Pseudomonas_aeruginosa_2857_22374_DLKDCH_25485	vanW gene in vanG cluster	vancomycin
Pseudomonas_aeruginosa_2857_22374_DLKDCH_25640 type B-4 chloramphenicol O-acetyltransferase CatB7	Pseudomonas_aeruginosa_2857_22374_DLKDCH_25640	Pseudomonas aeruginosa catB7	azidamfenicol; chloramphenicol; thiamphenicol
Pseudomonas_aeruginosa_2857_22374_DLKDCH_26340 multidrug efflux RND transporter periplasmic adaptor subunit MexV	Pseudomonas_aeruginosa_2857_22374_DLKDCH_26340	MexV	erythromycin; acriflavine; tetracycline; chloramphenicol
Pseudomonas_aeruginosa_2857_22374_DLKDCH_26345 multidrug efflux RND transporter permease subunit MexW	Pseudomonas_aeruginosa_2857_22374_DLKDCH_26345	MexW	erythromycin; acriflavine; tetracycline; chloramphenicol
Pseudomonas_aeruginosa_2857_22374_DLKDCH_27965 multidrug efflux transporter outer membrane subunit OprJ	Pseudomonas_aeruginosa_2857_22374_DLKDCH_27965	OprJ	erythromycin; gentamicin C; tetracycline; novobiocin; trimethoprim; chloramphenicol; ofloxacin; gentamicin
Pseudomonas_aeruginosa_2857_22374_DLKDCH_27970 multidrug efflux RND transporter permease subunit MexD	Pseudomonas_aeruginosa_2857_22374_DLKDCH_27970	MexD	erythromycin; gentamicin C; tetracycline; novobiocin; trimethoprim; chloramphenicol; ofloxacin; gentamicin
Pseudomonas_aeruginosa_2857_22374_DLKDCH_27975 multidrug efflux RND transporter periplasmic adaptor subunit MexC	Pseudomonas_aeruginosa_2857_22374_DLKDCH_27975	MexC	erythromycin; gentamicin C; tetracycline; novobiocin; trimethoprim; chloramphenicol; ofloxacin; gentamicin
Pseudomonas_aeruginosa_2857_22374_DLKDCH_29180 two-component system sensor histidine kinase PmrB	Pseudomonas_aeruginosa_2857_22374_DLKDCH_29180	basS	polymyxin B
Pseudomonas_aeruginosa_2857_22374_DLKDCH_30200 efflux transporter outer membrane subunit OpmH	Pseudomonas_aeruginosa_2857_22374_DLKDCH_30200	OpmH	triclosan
Pseudomonas_aeruginosa_2857_22374_DLKDCH_30285 Multidrug transporter PA4990	Pseudomonas_aeruginosa_2857_22374_DLKDCH_30285	Pseudomonas aeruginosa emrE	gentamicin C; gentamicin
Pseudomonas_aeruginosa_2857_22374_DLKDCH_33175 OXA-50 family oxacillin-hydrolyzing class D beta-lactamase OXA-395	Pseudomonas_aeruginosa_2857_22374_DLKDCH_33175	OXA-395	oxacillin
Pseudomonas_aeruginosa_2880_22888_JKFOLG_00840 triclosan efflux RND transporter adaptor protein TriA	Pseudomonas_aeruginosa_2880_22888_JKFOLG_00840	TriA	triclosan
Pseudomonas_aeruginosa_2880_22888_JKFOLG_00845 triclosan efflux RND transporter adaptor protein TriB	Pseudomonas_aeruginosa_2880_22888_JKFOLG_00845	TriB	triclosan
Pseudomonas_aeruginosa_2880_22888_JKFOLG_00850 triclosan efflux RND transporter permease subunit TriC	Pseudomonas_aeruginosa_2880_22888_JKFOLG_00850	TriC	triclosan
Pseudomonas_aeruginosa_2880_22888_JKFOLG_02450 multidrug efflux RND transporter periplasmic adaptor subunit MexA	Pseudomonas_aeruginosa_2880_22888_JKFOLG_02450	MexA	erythromycin; ciprofloxacin; tetracycline; ceftazidime; ceftriaxone; meropenem; novobiocin; azithromycin; trimethoprim; sulfamethoxazole; chloramphenicol; aztreonam; colistin A; colistin B; ampicillin; nalidixic acid; panipenem; ticarcillin; trimethoprim-sulfamethoxazole
Pseudomonas_aeruginosa_2880_22888_JKFOLG_02455 multidrug efflux RND transporter permease subunit MexB	Pseudomonas_aeruginosa_2880_22888_JKFOLG_02455	MexB	erythromycin; ciprofloxacin; tetracycline; ceftazidime; ceftriaxone; meropenem; novobiocin; azithromycin; trimethoprim; sulfamethoxazole; chloramphenicol; aztreonam; colistin A; colistin B; ampicillin; nalidixic acid; panipenem; ticarcillin; trimethoprim-sulfamethoxazole
Pseudomonas_aeruginosa_2880_22888_JKFOLG_02460 multidrug efflux RND transporter outer membrane channel subunit OprM	Pseudomonas_aeruginosa_2880_22888_JKFOLG_02460	OprM	erythromycin; amikacin; gentamicin C; ciprofloxacin; acriflavine; tetracycline; tobramycin; ceftazidime; ceftriaxone; meropenem; novobiocin; azithromycin; trimethoprim; sulfamethoxazole; chloramphenicol; thiamphenicol; aztreonam; colistin A; colistin B; ampicillin; nalidixic acid; norfloxacin; ofloxacin; panipenem; ticarcillin; trimethoprim-sulfamethoxazole; gentamicin
Pseudomonas_aeruginosa_2880_22888_JKFOLG_04040 multidrug efflux transporter outer membrane subunit OpmD	Pseudomonas_aeruginosa_2880_22888_JKFOLG_04040	OpmD	acriflavine; tetracycline; norfloxacin
Pseudomonas_aeruginosa_2880_22888_JKFOLG_04045 multidrug efflux RND transporter permease MexI	Pseudomonas_aeruginosa_2880_22888_JKFOLG_04045	MexI	acriflavine; tetracycline; norfloxacin
Pseudomonas_aeruginosa_2880_22888_JKFOLG_04050 multidrug efflux RND transporter periplasmic adaptor MexH	Pseudomonas_aeruginosa_2880_22888_JKFOLG_04050	MexH	acriflavine; tetracycline; norfloxacin
Pseudomonas_aeruginosa_2880_22888_JKFOLG_04055 multidrug efflux RND transporter inhibitory subunit MexG	Pseudomonas_aeruginosa_2880_22888_JKFOLG_04055	MexG	acriflavine; tetracycline; norfloxacin
Pseudomonas_aeruginosa_2880_22888_JKFOLG_04400 Bcr/CflA family efflux transporter	Pseudomonas_aeruginosa_2880_22888_JKFOLG_04400	bcr-1	bicyclomycin
Pseudomonas_aeruginosa_2880_22888_JKFOLG_04485 aminoglycoside O-phosphotransferase APH(3')-IIb	Pseudomonas_aeruginosa_2880_22888_JKFOLG_04485	APH(3')-IIb	neomycin; ribostamycin; butirosin; kanamycin A; gentamicin B; paromomycin; gentamicin
Pseudomonas_aeruginosa_2880_22888_JKFOLG_04530 class C extended-spectrum beta-lactamase PDC-3	Pseudomonas_aeruginosa_2880_22888_JKFOLG_04530	PDC-3	cefoxitin; cefazolin; ceftazidime; ceftriaxone; ampicillin; cefixime; cefalotin
Pseudomonas_aeruginosa_2880_22888_JKFOLG_06335 Sec translocon accessory complex subunit YajC	Pseudomonas_aeruginosa_2880_22888_JKFOLG_06335	YajC	vancomycin; tigecycline; tetracycline; linezolid; rifampin; chloramphenicol; ampicillin; cefalotin; triclosan
Pseudomonas_aeruginosa_2880_22888_JKFOLG_07365 efflux system transcriptional repressor MexL	Pseudomonas_aeruginosa_2880_22888_JKFOLG_07365	MexL	erythromycin; tetracycline; triclosan
Pseudomonas_aeruginosa_2880_22888_JKFOLG_07370 multidrug efflux RND transporter periplasmic adaptor subunit MexJ	Pseudomonas_aeruginosa_2880_22888_JKFOLG_07370	MexJ	erythromycin; tetracycline; triclosan
Pseudomonas_aeruginosa_2880_22888_JKFOLG_07375 multidrug efflux RND transporter permease subunit MexK	Pseudomonas_aeruginosa_2880_22888_JKFOLG_07375	MexK	erythromycin; tetracycline; triclosan
Pseudomonas_aeruginosa_2880_22888_JKFOLG_07990 Undecaprenyl phosphate-alpha-4-amino-4-deoxy-L-arabinose arabinosyl transferase	Pseudomonas_aeruginosa_2880_22888_JKFOLG_07990	ArnT	colistin A; colistin B
Pseudomonas_aeruginosa_2880_22888_JKFOLG_08000 Bifunctional polymyxin resistance protein ArnA	Pseudomonas_aeruginosa_2880_22888_JKFOLG_08000	arnA	polymyxin B
Pseudomonas_aeruginosa_2880_22888_JKFOLG_08155 multidrug efflux RND transporter periplasmic adaptor subunit MexP	Pseudomonas_aeruginosa_2880_22888_JKFOLG_08155	mexP	erythromycin; acriflavine; tetracycline; imipenem; trimethoprim; chloramphenicol; thiamphenicol; kitasamycin; rokitamycin
Pseudomonas_aeruginosa_2880_22888_JKFOLG_08160 multidrug efflux RND transporter permease subunit MexQ	Pseudomonas_aeruginosa_2880_22888_JKFOLG_08160	mexQ	erythromycin; acriflavine; tetracycline; imipenem; trimethoprim; chloramphenicol; thiamphenicol; kitasamycin; rokitamycin
Pseudomonas_aeruginosa_2880_22888_JKFOLG_08165 multidrug efflux transporter outer membrane subunit OpmE	Pseudomonas_aeruginosa_2880_22888_JKFOLG_08165	opmE	erythromycin; acriflavine; tetracycline; imipenem; trimethoprim; chloramphenicol; thiamphenicol; kitasamycin; rokitamycin
Pseudomonas_aeruginosa_2880_22888_JKFOLG_09720 DNA-binding response regulator	Pseudomonas_aeruginosa_2880_22888_JKFOLG_09720	Pseudomonas aeruginosa CpxR	neomycin; erythromycin; amikacin; ciprofloxacin; kanamycin A; tetracycline; tobramycin; ceftazidime; ceftriaxone; meropenem; novobiocin; azithromycin; trimethoprim; sulfamethoxazole; chloramphenicol; aztreonam; colistin A; colistin B; ampicillin; panipenem; trimethoprim-sulfamethoxazole; gentamicin
Pseudomonas_aeruginosa_2880_22888_JKFOLG_10410 cationic peptide sensor histidine kinase CprS	Pseudomonas_aeruginosa_2880_22888_JKFOLG_10410	cprS	polymyxin B; colistin A; colistin B
Pseudomonas_aeruginosa_2880_22888_JKFOLG_10415 cationic peptide response regulator transcription factor CprR	Pseudomonas_aeruginosa_2880_22888_JKFOLG_10415	cprR	polymyxin B; colistin A; colistin B
Pseudomonas_aeruginosa_2880_22888_JKFOLG_14440 multidrug efflux RND transporter permease subunit MuxB	Pseudomonas_aeruginosa_2880_22888_JKFOLG_14440	MuxB	erythromycin; tetracycline; novobiocin; aztreonam; kitasamycin; rokitamycin
Pseudomonas_aeruginosa_2880_22888_JKFOLG_14445 multidrug efflux RND transporter permease subunit MuxC	Pseudomonas_aeruginosa_2880_22888_JKFOLG_14445	MuxC	erythromycin; tetracycline; novobiocin; aztreonam; kitasamycin; rokitamycin
Pseudomonas_aeruginosa_2880_22888_JKFOLG_14450 multidrug efflux RND transporter outer membrane subunit OpmB	Pseudomonas_aeruginosa_2880_22888_JKFOLG_14450	OpmB	erythromycin; tetracycline; novobiocin; aztreonam; kitasamycin; rokitamycin
Pseudomonas_aeruginosa_2880_22888_JKFOLG_14615 multidrug efflux RND transporter outer membrane subunit OprN	Pseudomonas_aeruginosa_2880_22888_JKFOLG_14615	OprN	ciprofloxacin; trimethoprim; chloramphenicol; norfloxacin
Pseudomonas_aeruginosa_2880_22888_JKFOLG_14620 multidrug efflux RND transporter permease subunit MexF	Pseudomonas_aeruginosa_2880_22888_JKFOLG_14620	MexF	ciprofloxacin; trimethoprim; chloramphenicol; norfloxacin
Pseudomonas_aeruginosa_2880_22888_JKFOLG_14625 MexE family multidrug efflux RND transporter periplasmic adaptor subunit	Pseudomonas_aeruginosa_2880_22888_JKFOLG_14625	MexE	ciprofloxacin; trimethoprim; chloramphenicol; norfloxacin
Pseudomonas_aeruginosa_2880_22888_JKFOLG_15720 Redox-sensitive transcriptional activator SoxR	Pseudomonas_aeruginosa_2880_22888_JKFOLG_15720	Pseudomonas aeruginosa soxR	tigecycline; ciprofloxacin; acriflavine; tetracycline; rifampin; chloramphenicol; ampicillin; norfloxacin; cefalotin; triclosan
Pseudomonas_aeruginosa_2880_22888_JKFOLG_15985 subclass B1 metallo-beta-lactamase VIM-2	Pseudomonas_aeruginosa_2880_22888_JKFOLG_15985	VIM-2
Pseudomonas_aeruginosa_2880_22888_JKFOLG_15995 sulfonamide-resistant dihydropteroate synthase Sul1	Pseudomonas_aeruginosa_2880_22888_JKFOLG_15995	sul1	sulfadiazine; sulfadimidine; sulfadoxine; sulfamethoxazole; sulfisoxazole; sulfacetamide; mafenide; sulfasalazine; sulfamethizole
Pseudomonas_aeruginosa_2880_22888_JKFOLG_17425 multidrug efflux RND transporter permease subunit MexY	Pseudomonas_aeruginosa_2880_22888_JKFOLG_17425	mexY	erythromycin; amikacin; gentamicin C; ciprofloxacin; acriflavine; tetracycline; tobramycin; meropenem; chloramphenicol; arbekacin; norfloxacin; ofloxacin; gentamicin
Pseudomonas_aeruginosa_2880_22888_JKFOLG_19215 response regulator transcription factor ParR	Pseudomonas_aeruginosa_2880_22888_JKFOLG_19215	ParR	erythromycin; amikacin; gentamicin C; ciprofloxacin; acriflavine; tetracycline; tobramycin; meropenem; imipenem; chloramphenicol; norfloxacin; ofloxacin; gentamicin
Pseudomonas_aeruginosa_2880_22888_JKFOLG_19220 sensor histidine kinase ParS	Pseudomonas_aeruginosa_2880_22888_JKFOLG_19220	ParS	erythromycin; amikacin; gentamicin C; ciprofloxacin; acriflavine; tetracycline; tobramycin; meropenem; imipenem; chloramphenicol; norfloxacin; ofloxacin; gentamicin
Pseudomonas_aeruginosa_2880_22888_JKFOLG_21025 proton-coupled multidrug efflux MATE transporter PmpM	Pseudomonas_aeruginosa_2880_22888_JKFOLG_21025	PmpM	neomycin; benzalkonium chloride; chlorhexidine
Pseudomonas_aeruginosa_2880_22888_JKFOLG_21795 multidrug efflux RND transporter permease subunit MexN	Pseudomonas_aeruginosa_2880_22888_JKFOLG_21795	mexN	chloramphenicol; thiamphenicol
Pseudomonas_aeruginosa_2880_22888_JKFOLG_21800 multidrug efflux RND transporter periplasmic adaptor subunit MexM	Pseudomonas_aeruginosa_2880_22888_JKFOLG_21800	mexM	chloramphenicol; thiamphenicol
Pseudomonas_aeruginosa_2880_22888_JKFOLG_22840 FosA family fosfomycin resistance glutathione transferase	Pseudomonas_aeruginosa_2880_22888_JKFOLG_22840	FosA	fosfomycin
Pseudomonas_aeruginosa_2880_22888_JKFOLG_24040 Translational regulator CsrA	Pseudomonas_aeruginosa_2880_22888_JKFOLG_24040	rsmA	trimethoprim; chloramphenicol
Pseudomonas_aeruginosa_2880_22888_JKFOLG_24970 Vancomycin B-type resistance protein VanW	Pseudomonas_aeruginosa_2880_22888_JKFOLG_24970	vanW gene in vanG cluster	vancomycin
Pseudomonas_aeruginosa_2880_22888_JKFOLG_25125 type B-4 chloramphenicol O-acetyltransferase CatB7	Pseudomonas_aeruginosa_2880_22888_JKFOLG_25125	Pseudomonas aeruginosa catB7	azidamfenicol; chloramphenicol; thiamphenicol
Pseudomonas_aeruginosa_2880_22888_JKFOLG_25820 multidrug efflux RND transporter periplasmic adaptor subunit MexV	Pseudomonas_aeruginosa_2880_22888_JKFOLG_25820	MexV	erythromycin; acriflavine; tetracycline; chloramphenicol
Pseudomonas_aeruginosa_2880_22888_JKFOLG_25825 multidrug efflux RND transporter permease subunit MexW	Pseudomonas_aeruginosa_2880_22888_JKFOLG_25825	MexW	erythromycin; acriflavine; tetracycline; chloramphenicol
Pseudomonas_aeruginosa_2880_22888_JKFOLG_27680 multidrug efflux transporter outer membrane subunit OprJ	Pseudomonas_aeruginosa_2880_22888_JKFOLG_27680	OprJ	erythromycin; gentamicin C; tetracycline; novobiocin; trimethoprim; chloramphenicol; ofloxacin; gentamicin
Pseudomonas_aeruginosa_2880_22888_JKFOLG_27685 multidrug efflux RND transporter permease subunit MexD	Pseudomonas_aeruginosa_2880_22888_JKFOLG_27685	MexD	erythromycin; gentamicin C; tetracycline; novobiocin; trimethoprim; chloramphenicol; ofloxacin; gentamicin
Pseudomonas_aeruginosa_2880_22888_JKFOLG_27690 multidrug efflux RND transporter periplasmic adaptor subunit MexC	Pseudomonas_aeruginosa_2880_22888_JKFOLG_27690	MexC	erythromycin; gentamicin C; tetracycline; novobiocin; trimethoprim; chloramphenicol; ofloxacin; gentamicin
Pseudomonas_aeruginosa_2880_22888_JKFOLG_29075 two-component system sensor histidine kinase PmrB	Pseudomonas_aeruginosa_2880_22888_JKFOLG_29075	basS	polymyxin B
Pseudomonas_aeruginosa_2880_22888_JKFOLG_30095 efflux transporter outer membrane subunit OpmH	Pseudomonas_aeruginosa_2880_22888_JKFOLG_30095	OpmH	triclosan
Pseudomonas_aeruginosa_2880_22888_JKFOLG_30180 Multidrug transporter PA4990	Pseudomonas_aeruginosa_2880_22888_JKFOLG_30180	Pseudomonas aeruginosa emrE	gentamicin C; gentamicin
Pseudomonas_aeruginosa_2880_22888_JKFOLG_33100 OXA-50 family oxacillin-hydrolyzing class D beta-lactamase OXA-395	Pseudomonas_aeruginosa_2880_22888_JKFOLG_33100	OXA-395	oxacillin
Pseudomonas_aeruginosa_60503_11947_OAIIFD_00865 triclosan efflux RND transporter adaptor protein TriA	Pseudomonas_aeruginosa_60503_11947_OAIIFD_00865	TriA	triclosan
Pseudomonas_aeruginosa_60503_11947_OAIIFD_00870 triclosan efflux RND transporter adaptor protein TriB	Pseudomonas_aeruginosa_60503_11947_OAIIFD_00870	TriB	triclosan
Pseudomonas_aeruginosa_60503_11947_OAIIFD_00875 triclosan efflux RND transporter permease subunit TriC	Pseudomonas_aeruginosa_60503_11947_OAIIFD_00875	TriC	triclosan
Pseudomonas_aeruginosa_60503_11947_OAIIFD_02245 multidrug efflux RND transporter periplasmic adaptor subunit MexA	Pseudomonas_aeruginosa_60503_11947_OAIIFD_02245	MexA	erythromycin; ciprofloxacin; tetracycline; ceftazidime; ceftriaxone; meropenem; novobiocin; azithromycin; trimethoprim; sulfamethoxazole; chloramphenicol; aztreonam; colistin A; colistin B; ampicillin; nalidixic acid; panipenem; ticarcillin; trimethoprim-sulfamethoxazole
Pseudomonas_aeruginosa_60503_11947_OAIIFD_02250 multidrug efflux RND transporter permease subunit MexB	Pseudomonas_aeruginosa_60503_11947_OAIIFD_02250	MexB	erythromycin; ciprofloxacin; tetracycline; ceftazidime; ceftriaxone; meropenem; novobiocin; azithromycin; trimethoprim; sulfamethoxazole; chloramphenicol; aztreonam; colistin A; colistin B; ampicillin; nalidixic acid; panipenem; ticarcillin; trimethoprim-sulfamethoxazole
Pseudomonas_aeruginosa_60503_11947_OAIIFD_02255 multidrug efflux RND transporter outer membrane channel subunit OprM	Pseudomonas_aeruginosa_60503_11947_OAIIFD_02255	OprM	erythromycin; amikacin; gentamicin C; ciprofloxacin; acriflavine; tetracycline; tobramycin; ceftazidime; ceftriaxone; meropenem; novobiocin; azithromycin; trimethoprim; sulfamethoxazole; chloramphenicol; thiamphenicol; aztreonam; colistin A; colistin B; ampicillin; nalidixic acid; norfloxacin; ofloxacin; panipenem; ticarcillin; trimethoprim-sulfamethoxazole; gentamicin
Pseudomonas_aeruginosa_60503_11947_OAIIFD_03885 multidrug efflux transporter outer membrane subunit OpmD	Pseudomonas_aeruginosa_60503_11947_OAIIFD_03885	OpmD	acriflavine; tetracycline; norfloxacin
Pseudomonas_aeruginosa_60503_11947_OAIIFD_03890 multidrug efflux RND transporter permease MexI	Pseudomonas_aeruginosa_60503_11947_OAIIFD_03890	MexI	acriflavine; tetracycline; norfloxacin
Pseudomonas_aeruginosa_60503_11947_OAIIFD_03895 multidrug efflux RND transporter periplasmic adaptor MexH	Pseudomonas_aeruginosa_60503_11947_OAIIFD_03895	MexH	acriflavine; tetracycline; norfloxacin
Pseudomonas_aeruginosa_60503_11947_OAIIFD_03900 multidrug efflux RND transporter inhibitory subunit MexG	Pseudomonas_aeruginosa_60503_11947_OAIIFD_03900	MexG	acriflavine; tetracycline; norfloxacin
Pseudomonas_aeruginosa_60503_11947_OAIIFD_04225 Bcr/CflA family efflux transporter	Pseudomonas_aeruginosa_60503_11947_OAIIFD_04225	bcr-1	bicyclomycin
Pseudomonas_aeruginosa_60503_11947_OAIIFD_04310 aminoglycoside O-phosphotransferase APH(3')-IIb	Pseudomonas_aeruginosa_60503_11947_OAIIFD_04310	APH(3')-IIb	neomycin; ribostamycin; butirosin; kanamycin A; gentamicin B; paromomycin; gentamicin
Pseudomonas_aeruginosa_60503_11947_OAIIFD_04355 class C beta-lactamase PDC-16	Pseudomonas_aeruginosa_60503_11947_OAIIFD_04355	PDC-16
Pseudomonas_aeruginosa_60503_11947_OAIIFD_05810 Sec translocon accessory complex subunit YajC	Pseudomonas_aeruginosa_60503_11947_OAIIFD_05810	YajC	vancomycin; tigecycline; tetracycline; linezolid; rifampin; chloramphenicol; ampicillin; cefalotin; triclosan
Pseudomonas_aeruginosa_60503_11947_OAIIFD_06540 efflux system transcriptional repressor MexL	Pseudomonas_aeruginosa_60503_11947_OAIIFD_06540	MexL	erythromycin; tetracycline; triclosan
Pseudomonas_aeruginosa_60503_11947_OAIIFD_06545 multidrug efflux RND transporter periplasmic adaptor subunit MexJ	Pseudomonas_aeruginosa_60503_11947_OAIIFD_06545	MexJ	erythromycin; tetracycline; triclosan
Pseudomonas_aeruginosa_60503_11947_OAIIFD_06550 multidrug efflux RND transporter permease subunit MexK	Pseudomonas_aeruginosa_60503_11947_OAIIFD_06550	MexK	erythromycin; tetracycline; triclosan
Pseudomonas_aeruginosa_60503_11947_OAIIFD_07175 Undecaprenyl phosphate-alpha-4-amino-4-deoxy-L-arabinose arabinosyl transferase	Pseudomonas_aeruginosa_60503_11947_OAIIFD_07175	ArnT	colistin A; colistin B
Pseudomonas_aeruginosa_60503_11947_OAIIFD_07185 bifunctional UDP-4-amino-4-deoxy-L-arabinose formyltransferase/UDP-glucuronic acid oxidase ArnA	Pseudomonas_aeruginosa_60503_11947_OAIIFD_07185	arnA	polymyxin B
Pseudomonas_aeruginosa_60503_11947_OAIIFD_07340 multidrug efflux RND transporter periplasmic adaptor subunit MexP	Pseudomonas_aeruginosa_60503_11947_OAIIFD_07340	mexP	erythromycin; acriflavine; tetracycline; imipenem; trimethoprim; chloramphenicol; thiamphenicol; kitasamycin; rokitamycin
Pseudomonas_aeruginosa_60503_11947_OAIIFD_07345 multidrug efflux RND transporter permease subunit MexQ	Pseudomonas_aeruginosa_60503_11947_OAIIFD_07345	mexQ	erythromycin; acriflavine; tetracycline; imipenem; trimethoprim; chloramphenicol; thiamphenicol; kitasamycin; rokitamycin
Pseudomonas_aeruginosa_60503_11947_OAIIFD_07350 multidrug efflux transporter outer membrane subunit OpmE	Pseudomonas_aeruginosa_60503_11947_OAIIFD_07350	opmE	erythromycin; acriflavine; tetracycline; imipenem; trimethoprim; chloramphenicol; thiamphenicol; kitasamycin; rokitamycin
Pseudomonas_aeruginosa_60503_11947_OAIIFD_09055 DNA-binding response regulator	Pseudomonas_aeruginosa_60503_11947_OAIIFD_09055	Pseudomonas aeruginosa CpxR	neomycin; erythromycin; amikacin; ciprofloxacin; kanamycin A; tetracycline; tobramycin; ceftazidime; ceftriaxone; meropenem; novobiocin; azithromycin; trimethoprim; sulfamethoxazole; chloramphenicol; aztreonam; colistin A; colistin B; ampicillin; panipenem; trimethoprim-sulfamethoxazole; gentamicin
Pseudomonas_aeruginosa_60503_11947_OAIIFD_09685 cationic peptide sensor histidine kinase CprS	Pseudomonas_aeruginosa_60503_11947_OAIIFD_09685	cprS	polymyxin B; colistin A; colistin B
Pseudomonas_aeruginosa_60503_11947_OAIIFD_09690 cationic peptide response regulator transcription factor CprR	Pseudomonas_aeruginosa_60503_11947_OAIIFD_09690	cprR	polymyxin B; colistin A; colistin B
Pseudomonas_aeruginosa_60503_11947_OAIIFD_12960 multidrug efflux RND transporter periplasmic adaptor subunit MuxA	Pseudomonas_aeruginosa_60503_11947_OAIIFD_12960	MuxA	erythromycin; tetracycline; novobiocin; aztreonam; kitasamycin; rokitamycin
Pseudomonas_aeruginosa_60503_11947_OAIIFD_12965 multidrug efflux RND transporter permease subunit MuxB	Pseudomonas_aeruginosa_60503_11947_OAIIFD_12965	MuxB	erythromycin; tetracycline; novobiocin; aztreonam; kitasamycin; rokitamycin
Pseudomonas_aeruginosa_60503_11947_OAIIFD_12970 multidrug efflux RND transporter permease subunit MuxC	Pseudomonas_aeruginosa_60503_11947_OAIIFD_12970	MuxC	erythromycin; tetracycline; novobiocin; aztreonam; kitasamycin; rokitamycin
Pseudomonas_aeruginosa_60503_11947_OAIIFD_12975 multidrug efflux RND transporter outer membrane subunit OpmB	Pseudomonas_aeruginosa_60503_11947_OAIIFD_12975	OpmB	erythromycin; tetracycline; novobiocin; aztreonam; kitasamycin; rokitamycin
Pseudomonas_aeruginosa_60503_11947_OAIIFD_13130 multidrug efflux RND transporter outer membrane subunit OprN	Pseudomonas_aeruginosa_60503_11947_OAIIFD_13130	OprN	ciprofloxacin; trimethoprim; chloramphenicol; norfloxacin
Pseudomonas_aeruginosa_60503_11947_OAIIFD_13135 multidrug efflux RND transporter permease subunit MexF	Pseudomonas_aeruginosa_60503_11947_OAIIFD_13135	MexF	ciprofloxacin; trimethoprim; chloramphenicol; norfloxacin
Pseudomonas_aeruginosa_60503_11947_OAIIFD_13140 MexE family multidrug efflux RND transporter periplasmic adaptor subunit	Pseudomonas_aeruginosa_60503_11947_OAIIFD_13140	MexE	ciprofloxacin; trimethoprim; chloramphenicol; norfloxacin
Pseudomonas_aeruginosa_60503_11947_OAIIFD_14185 Redox-sensitive transcriptional activator SoxR	Pseudomonas_aeruginosa_60503_11947_OAIIFD_14185	Pseudomonas aeruginosa soxR	tigecycline; ciprofloxacin; acriflavine; tetracycline; rifampin; chloramphenicol; ampicillin; norfloxacin; cefalotin; triclosan
Pseudomonas_aeruginosa_60503_11947_OAIIFD_15585 multidrug efflux RND transporter permease subunit MexY	Pseudomonas_aeruginosa_60503_11947_OAIIFD_15585	mexY	erythromycin; amikacin; gentamicin C; ciprofloxacin; acriflavine; tetracycline; tobramycin; meropenem; chloramphenicol; arbekacin; norfloxacin; ofloxacin; gentamicin
Pseudomonas_aeruginosa_60503_11947_OAIIFD_16970 response regulator transcription factor ParR	Pseudomonas_aeruginosa_60503_11947_OAIIFD_16970	ParR	erythromycin; amikacin; gentamicin C; ciprofloxacin; acriflavine; tetracycline; tobramycin; meropenem; imipenem; chloramphenicol; norfloxacin; ofloxacin; gentamicin
Pseudomonas_aeruginosa_60503_11947_OAIIFD_16975 sensor histidine kinase ParS	Pseudomonas_aeruginosa_60503_11947_OAIIFD_16975	ParS	erythromycin; amikacin; gentamicin C; ciprofloxacin; acriflavine; tetracycline; tobramycin; meropenem; imipenem; chloramphenicol; norfloxacin; ofloxacin; gentamicin
Pseudomonas_aeruginosa_60503_11947_OAIIFD_18545 Efflux pump membrane transporter	Pseudomonas_aeruginosa_60503_11947_OAIIFD_18545	adeF	tetracycline
Pseudomonas_aeruginosa_60503_11947_OAIIFD_19385 multidrug efflux RND transporter permease subunit MexN	Pseudomonas_aeruginosa_60503_11947_OAIIFD_19385	mexN	chloramphenicol; thiamphenicol
Pseudomonas_aeruginosa_60503_11947_OAIIFD_19390 multidrug efflux RND transporter periplasmic adaptor subunit MexM	Pseudomonas_aeruginosa_60503_11947_OAIIFD_19390	mexM	chloramphenicol; thiamphenicol
Pseudomonas_aeruginosa_60503_11947_OAIIFD_20195 proton-coupled multidrug efflux MATE transporter PmpM	Pseudomonas_aeruginosa_60503_11947_OAIIFD_20195	PmpM	neomycin; benzalkonium chloride; chlorhexidine
Pseudomonas_aeruginosa_60503_11947_OAIIFD_21420 FosA family fosfomycin resistance glutathione transferase	Pseudomonas_aeruginosa_60503_11947_OAIIFD_21420	FosA	fosfomycin
Pseudomonas_aeruginosa_60503_11947_OAIIFD_22725 Translational regulator CsrA	Pseudomonas_aeruginosa_60503_11947_OAIIFD_22725	rsmA	trimethoprim; chloramphenicol
Pseudomonas_aeruginosa_60503_11947_OAIIFD_23805 Vancomycin B-type resistance protein VanW	Pseudomonas_aeruginosa_60503_11947_OAIIFD_23805	vanW gene in vanG cluster	vancomycin
Pseudomonas_aeruginosa_60503_11947_OAIIFD_24985 multidrug efflux RND transporter periplasmic adaptor subunit MexV	Pseudomonas_aeruginosa_60503_11947_OAIIFD_24985	MexV	erythromycin; acriflavine; tetracycline; chloramphenicol
Pseudomonas_aeruginosa_60503_11947_OAIIFD_24990 multidrug efflux RND transporter permease subunit MexW	Pseudomonas_aeruginosa_60503_11947_OAIIFD_24990	MexW	erythromycin; acriflavine; tetracycline; chloramphenicol
Pseudomonas_aeruginosa_60503_11947_OAIIFD_26770 multidrug efflux transporter outer membrane subunit OprJ	Pseudomonas_aeruginosa_60503_11947_OAIIFD_26770	OprJ	erythromycin; gentamicin C; tetracycline; novobiocin; trimethoprim; chloramphenicol; ofloxacin; gentamicin
Pseudomonas_aeruginosa_60503_11947_OAIIFD_26775 multidrug efflux RND transporter permease subunit MexD	Pseudomonas_aeruginosa_60503_11947_OAIIFD_26775	MexD	erythromycin; gentamicin C; tetracycline; novobiocin; trimethoprim; chloramphenicol; ofloxacin; gentamicin
Pseudomonas_aeruginosa_60503_11947_OAIIFD_26780 multidrug efflux RND transporter periplasmic adaptor subunit MexC	Pseudomonas_aeruginosa_60503_11947_OAIIFD_26780	MexC	erythromycin; gentamicin C; tetracycline; novobiocin; trimethoprim; chloramphenicol; ofloxacin; gentamicin
Pseudomonas_aeruginosa_60503_11947_OAIIFD_27840 two-component system sensor histidine kinase PmrB	Pseudomonas_aeruginosa_60503_11947_OAIIFD_27840	basS	polymyxin B
Pseudomonas_aeruginosa_60503_11947_OAIIFD_28875 efflux transporter outer membrane subunit OpmH	Pseudomonas_aeruginosa_60503_11947_OAIIFD_28875	OpmH	triclosan
Pseudomonas_aeruginosa_60503_11947_OAIIFD_28960 Multidrug transporter PA4990	Pseudomonas_aeruginosa_60503_11947_OAIIFD_28960	Pseudomonas aeruginosa emrE	gentamicin C; gentamicin
Pseudomonas_aeruginosa_60503_11947_OAIIFD_31705 OXA-50 family oxacillin-hydrolyzing class D beta-lactamase OXA-395	Pseudomonas_aeruginosa_60503_11947_OAIIFD_31705	OXA-395	oxacillin
Pseudomonas_aeruginosa_A0002_16709_OKJECJ_00800 triclosan efflux RND transporter adaptor protein TriA	Pseudomonas_aeruginosa_A0002_16709_OKJECJ_00800	TriA	triclosan
Pseudomonas_aeruginosa_A0002_16709_OKJECJ_00805 triclosan efflux RND transporter adaptor protein TriB	Pseudomonas_aeruginosa_A0002_16709_OKJECJ_00805	TriB	triclosan
Pseudomonas_aeruginosa_A0002_16709_OKJECJ_00810 triclosan efflux RND transporter permease subunit TriC	Pseudomonas_aeruginosa_A0002_16709_OKJECJ_00810	TriC	triclosan
Pseudomonas_aeruginosa_A0002_16709_OKJECJ_02150 multidrug efflux RND transporter periplasmic adaptor subunit MexA	Pseudomonas_aeruginosa_A0002_16709_OKJECJ_02150	MexA	erythromycin; ciprofloxacin; tetracycline; ceftazidime; ceftriaxone; meropenem; novobiocin; azithromycin; trimethoprim; sulfamethoxazole; chloramphenicol; aztreonam; colistin A; colistin B; ampicillin; nalidixic acid; panipenem; ticarcillin; trimethoprim-sulfamethoxazole
Pseudomonas_aeruginosa_A0002_16709_OKJECJ_02160 multidrug efflux RND transporter outer membrane channel subunit OprM	Pseudomonas_aeruginosa_A0002_16709_OKJECJ_02160	OprM	erythromycin; amikacin; gentamicin C; ciprofloxacin; acriflavine; tetracycline; tobramycin; ceftazidime; ceftriaxone; meropenem; novobiocin; azithromycin; trimethoprim; sulfamethoxazole; chloramphenicol; thiamphenicol; aztreonam; colistin A; colistin B; ampicillin; nalidixic acid; norfloxacin; ofloxacin; panipenem; ticarcillin; trimethoprim-sulfamethoxazole; gentamicin
Pseudomonas_aeruginosa_A0002_16709_OKJECJ_03855 multidrug efflux transporter outer membrane subunit OpmD	Pseudomonas_aeruginosa_A0002_16709_OKJECJ_03855	OpmD	acriflavine; tetracycline; norfloxacin
Pseudomonas_aeruginosa_A0002_16709_OKJECJ_03860 multidrug efflux RND transporter permease MexI	Pseudomonas_aeruginosa_A0002_16709_OKJECJ_03860	MexI	acriflavine; tetracycline; norfloxacin
Pseudomonas_aeruginosa_A0002_16709_OKJECJ_03865 multidrug efflux RND transporter periplasmic adaptor MexH	Pseudomonas_aeruginosa_A0002_16709_OKJECJ_03865	MexH	acriflavine; tetracycline; norfloxacin
Pseudomonas_aeruginosa_A0002_16709_OKJECJ_03870 multidrug efflux RND transporter inhibitory subunit MexG	Pseudomonas_aeruginosa_A0002_16709_OKJECJ_03870	MexG	acriflavine; tetracycline; norfloxacin
Pseudomonas_aeruginosa_A0002_16709_OKJECJ_04215 Bcr/CflA family efflux transporter	Pseudomonas_aeruginosa_A0002_16709_OKJECJ_04215	bcr-1	bicyclomycin
Pseudomonas_aeruginosa_A0002_16709_OKJECJ_04300 aminoglycoside O-phosphotransferase APH(3')-IIb	Pseudomonas_aeruginosa_A0002_16709_OKJECJ_04300	APH(3')-IIb	neomycin; ribostamycin; butirosin; kanamycin A; gentamicin B; paromomycin; gentamicin
Pseudomonas_aeruginosa_A0002_16709_OKJECJ_04345 PDC family class C beta-lactamase	Pseudomonas_aeruginosa_A0002_16709_OKJECJ_04345	PDC-8
Pseudomonas_aeruginosa_A0002_16709_OKJECJ_06100 Sec translocon accessory complex subunit YajC	Pseudomonas_aeruginosa_A0002_16709_OKJECJ_06100	YajC	vancomycin; tigecycline; tetracycline; linezolid; rifampin; chloramphenicol; ampicillin; cefalotin; triclosan
Pseudomonas_aeruginosa_A0002_16709_OKJECJ_06855 efflux system transcriptional repressor MexL	Pseudomonas_aeruginosa_A0002_16709_OKJECJ_06855	MexL	erythromycin; tetracycline; triclosan
Pseudomonas_aeruginosa_A0002_16709_OKJECJ_06860 multidrug efflux RND transporter periplasmic adaptor subunit MexJ	Pseudomonas_aeruginosa_A0002_16709_OKJECJ_06860	MexJ	erythromycin; tetracycline; triclosan
Pseudomonas_aeruginosa_A0002_16709_OKJECJ_06865 multidrug efflux RND transporter permease subunit MexK	Pseudomonas_aeruginosa_A0002_16709_OKJECJ_06865	MexK	erythromycin; tetracycline; triclosan
Pseudomonas_aeruginosa_A0002_16709_OKJECJ_07480 Undecaprenyl phosphate-alpha-4-amino-4-deoxy-L-arabinose arabinosyl transferase	Pseudomonas_aeruginosa_A0002_16709_OKJECJ_07480	ArnT	colistin A; colistin B
Pseudomonas_aeruginosa_A0002_16709_OKJECJ_07490 Bifunctional polymyxin resistance protein ArnA	Pseudomonas_aeruginosa_A0002_16709_OKJECJ_07490	arnA	polymyxin B
Pseudomonas_aeruginosa_A0002_16709_OKJECJ_08235 multidrug efflux RND transporter periplasmic adaptor subunit MexP	Pseudomonas_aeruginosa_A0002_16709_OKJECJ_08235	mexP	erythromycin; acriflavine; tetracycline; imipenem; trimethoprim; chloramphenicol; thiamphenicol; kitasamycin; rokitamycin
Pseudomonas_aeruginosa_A0002_16709_OKJECJ_08240 multidrug efflux RND transporter permease subunit MexQ	Pseudomonas_aeruginosa_A0002_16709_OKJECJ_08240	mexQ	erythromycin; acriflavine; tetracycline; imipenem; trimethoprim; chloramphenicol; thiamphenicol; kitasamycin; rokitamycin
Pseudomonas_aeruginosa_A0002_16709_OKJECJ_08245 multidrug efflux transporter outer membrane subunit OpmE	Pseudomonas_aeruginosa_A0002_16709_OKJECJ_08245	opmE	erythromycin; acriflavine; tetracycline; imipenem; trimethoprim; chloramphenicol; thiamphenicol; kitasamycin; rokitamycin
Pseudomonas_aeruginosa_A0002_16709_OKJECJ_09795 DNA-binding response regulator	Pseudomonas_aeruginosa_A0002_16709_OKJECJ_09795	Pseudomonas aeruginosa CpxR	neomycin; erythromycin; amikacin; ciprofloxacin; kanamycin A; tetracycline; tobramycin; ceftazidime; ceftriaxone; meropenem; novobiocin; azithromycin; trimethoprim; sulfamethoxazole; chloramphenicol; aztreonam; colistin A; colistin B; ampicillin; panipenem; trimethoprim-sulfamethoxazole; gentamicin
Pseudomonas_aeruginosa_A0002_16709_OKJECJ_10430 cationic peptide sensor histidine kinase CprS	Pseudomonas_aeruginosa_A0002_16709_OKJECJ_10430	cprS	polymyxin B; colistin A; colistin B
Pseudomonas_aeruginosa_A0002_16709_OKJECJ_10435 cationic peptide response regulator transcription factor CprR	Pseudomonas_aeruginosa_A0002_16709_OKJECJ_10435	cprR	polymyxin B; colistin A; colistin B
Pseudomonas_aeruginosa_A0002_16709_OKJECJ_13495 multidrug efflux RND transporter periplasmic adaptor subunit MuxA	Pseudomonas_aeruginosa_A0002_16709_OKJECJ_13495	MuxA	erythromycin; tetracycline; novobiocin; aztreonam; kitasamycin; rokitamycin
Pseudomonas_aeruginosa_A0002_16709_OKJECJ_13500 multidrug efflux RND transporter permease subunit MuxB	Pseudomonas_aeruginosa_A0002_16709_OKJECJ_13500	MuxB	erythromycin; tetracycline; novobiocin; aztreonam; kitasamycin; rokitamycin
Pseudomonas_aeruginosa_A0002_16709_OKJECJ_13505 multidrug efflux RND transporter permease subunit MuxC	Pseudomonas_aeruginosa_A0002_16709_OKJECJ_13505	MuxC	erythromycin; tetracycline; novobiocin; aztreonam; kitasamycin; rokitamycin
Pseudomonas_aeruginosa_A0002_16709_OKJECJ_13510 multidrug efflux RND transporter outer membrane subunit OpmB	Pseudomonas_aeruginosa_A0002_16709_OKJECJ_13510	OpmB	erythromycin; tetracycline; novobiocin; aztreonam; kitasamycin; rokitamycin
Pseudomonas_aeruginosa_A0002_16709_OKJECJ_13665 multidrug efflux RND transporter outer membrane subunit OprN	Pseudomonas_aeruginosa_A0002_16709_OKJECJ_13665	OprN	ciprofloxacin; trimethoprim; chloramphenicol; norfloxacin
Pseudomonas_aeruginosa_A0002_16709_OKJECJ_13670 multidrug efflux RND transporter permease subunit MexF	Pseudomonas_aeruginosa_A0002_16709_OKJECJ_13670	MexF	ciprofloxacin; trimethoprim; chloramphenicol; norfloxacin
Pseudomonas_aeruginosa_A0002_16709_OKJECJ_13675 MexE family multidrug efflux RND transporter periplasmic adaptor subunit	Pseudomonas_aeruginosa_A0002_16709_OKJECJ_13675	MexE	ciprofloxacin; trimethoprim; chloramphenicol; norfloxacin
Pseudomonas_aeruginosa_A0002_16709_OKJECJ_14760 Redox-sensitive transcriptional activator SoxR	Pseudomonas_aeruginosa_A0002_16709_OKJECJ_14760	Pseudomonas aeruginosa soxR	tigecycline; ciprofloxacin; acriflavine; tetracycline; rifampin; chloramphenicol; ampicillin; norfloxacin; cefalotin; triclosan
Pseudomonas_aeruginosa_A0002_16709_OKJECJ_16095 multidrug efflux RND transporter permease subunit MexY	Pseudomonas_aeruginosa_A0002_16709_OKJECJ_16095	adeF	tetracycline
Pseudomonas_aeruginosa_A0002_16709_OKJECJ_17235 response regulator transcription factor ParR	Pseudomonas_aeruginosa_A0002_16709_OKJECJ_17235	ParR	erythromycin; amikacin; gentamicin C; ciprofloxacin; acriflavine; tetracycline; tobramycin; meropenem; imipenem; chloramphenicol; norfloxacin; ofloxacin; gentamicin
Pseudomonas_aeruginosa_A0002_16709_OKJECJ_17240 sensor histidine kinase ParS	Pseudomonas_aeruginosa_A0002_16709_OKJECJ_17240	ParS	erythromycin; amikacin; gentamicin C; ciprofloxacin; acriflavine; tetracycline; tobramycin; meropenem; imipenem; chloramphenicol; norfloxacin; ofloxacin; gentamicin
Pseudomonas_aeruginosa_A0002_16709_OKJECJ_19130 multidrug efflux RND transporter permease subunit MexN	Pseudomonas_aeruginosa_A0002_16709_OKJECJ_19130	mexN	chloramphenicol; thiamphenicol
Pseudomonas_aeruginosa_A0002_16709_OKJECJ_19135 multidrug efflux RND transporter periplasmic adaptor subunit MexM	Pseudomonas_aeruginosa_A0002_16709_OKJECJ_19135	mexM	chloramphenicol; thiamphenicol
Pseudomonas_aeruginosa_A0002_16709_OKJECJ_19545 proton-coupled multidrug efflux MATE transporter PmpM	Pseudomonas_aeruginosa_A0002_16709_OKJECJ_19545	PmpM	neomycin; benzalkonium chloride; chlorhexidine
Pseudomonas_aeruginosa_A0002_16709_OKJECJ_20700 FosA family fosfomycin resistance glutathione transferase	Pseudomonas_aeruginosa_A0002_16709_OKJECJ_20700	FosA	fosfomycin
Pseudomonas_aeruginosa_A0002_16709_OKJECJ_21895 Translational regulator CsrA	Pseudomonas_aeruginosa_A0002_16709_OKJECJ_21895	rsmA	trimethoprim; chloramphenicol
Pseudomonas_aeruginosa_A0002_16709_OKJECJ_22910 Vancomycin B-type resistance protein VanW	Pseudomonas_aeruginosa_A0002_16709_OKJECJ_22910	vanW gene in vanG cluster	vancomycin
Pseudomonas_aeruginosa_A0002_16709_OKJECJ_23075 type B-4 chloramphenicol O-acetyltransferase CatB7	Pseudomonas_aeruginosa_A0002_16709_OKJECJ_23075	Pseudomonas aeruginosa catB7	azidamfenicol; chloramphenicol; thiamphenicol
Pseudomonas_aeruginosa_A0002_16709_OKJECJ_23775 multidrug efflux RND transporter periplasmic adaptor subunit MexV	Pseudomonas_aeruginosa_A0002_16709_OKJECJ_23775	MexV	erythromycin; acriflavine; tetracycline; chloramphenicol
Pseudomonas_aeruginosa_A0002_16709_OKJECJ_25535 multidrug efflux transporter outer membrane subunit OprJ	Pseudomonas_aeruginosa_A0002_16709_OKJECJ_25535	OprJ	erythromycin; gentamicin C; tetracycline; novobiocin; trimethoprim; chloramphenicol; ofloxacin; gentamicin
Pseudomonas_aeruginosa_A0002_16709_OKJECJ_25540 multidrug efflux RND transporter permease subunit MexD	Pseudomonas_aeruginosa_A0002_16709_OKJECJ_25540	MexD	erythromycin; gentamicin C; tetracycline; novobiocin; trimethoprim; chloramphenicol; ofloxacin; gentamicin
Pseudomonas_aeruginosa_A0002_16709_OKJECJ_25545 multidrug efflux RND transporter periplasmic adaptor subunit MexC	Pseudomonas_aeruginosa_A0002_16709_OKJECJ_25545	MexC	erythromycin; gentamicin C; tetracycline; novobiocin; trimethoprim; chloramphenicol; ofloxacin; gentamicin
Pseudomonas_aeruginosa_A0002_16709_OKJECJ_26525 two-component system sensor histidine kinase PmrB	Pseudomonas_aeruginosa_A0002_16709_OKJECJ_26525	basS	polymyxin B
Pseudomonas_aeruginosa_A0002_16709_OKJECJ_27565 efflux transporter outer membrane subunit OpmH	Pseudomonas_aeruginosa_A0002_16709_OKJECJ_27565	OpmH	triclosan
Pseudomonas_aeruginosa_A0002_16709_OKJECJ_27650 Multidrug transporter PA4990	Pseudomonas_aeruginosa_A0002_16709_OKJECJ_27650	Pseudomonas aeruginosa emrE	gentamicin C; gentamicin
Pseudomonas_aeruginosa_A0002_16709_OKJECJ_30430 OXA-50 family oxacillin-hydrolyzing class D beta-lactamase OXA-1028	Pseudomonas_aeruginosa_A0002_16709_OKJECJ_30430	OXA-903	oxacillin
Pseudomonas_aeruginosa_A5803_17085_MDLNGJ_00815 triclosan efflux RND transporter adaptor protein TriA	Pseudomonas_aeruginosa_A5803_17085_MDLNGJ_00815	TriA	triclosan
Pseudomonas_aeruginosa_A5803_17085_MDLNGJ_00820 triclosan efflux RND transporter adaptor protein TriB	Pseudomonas_aeruginosa_A5803_17085_MDLNGJ_00820	TriB	triclosan
Pseudomonas_aeruginosa_A5803_17085_MDLNGJ_00825 triclosan efflux RND transporter permease subunit TriC	Pseudomonas_aeruginosa_A5803_17085_MDLNGJ_00825	TriC	triclosan
Pseudomonas_aeruginosa_A5803_17085_MDLNGJ_02180 multidrug efflux RND transporter periplasmic adaptor subunit MexA	Pseudomonas_aeruginosa_A5803_17085_MDLNGJ_02180	MexA	erythromycin; ciprofloxacin; tetracycline; ceftazidime; ceftriaxone; meropenem; novobiocin; azithromycin; trimethoprim; sulfamethoxazole; chloramphenicol; aztreonam; colistin A; colistin B; ampicillin; nalidixic acid; panipenem; ticarcillin; trimethoprim-sulfamethoxazole
Pseudomonas_aeruginosa_A5803_17085_MDLNGJ_02185 multidrug efflux RND transporter permease subunit MexB	Pseudomonas_aeruginosa_A5803_17085_MDLNGJ_02185	MexB	erythromycin; ciprofloxacin; tetracycline; ceftazidime; ceftriaxone; meropenem; novobiocin; azithromycin; trimethoprim; sulfamethoxazole; chloramphenicol; aztreonam; colistin A; colistin B; ampicillin; nalidixic acid; panipenem; ticarcillin; trimethoprim-sulfamethoxazole
Pseudomonas_aeruginosa_A5803_17085_MDLNGJ_02190 multidrug efflux RND transporter outer membrane channel subunit OprM	Pseudomonas_aeruginosa_A5803_17085_MDLNGJ_02190	OprM	erythromycin; amikacin; gentamicin C; ciprofloxacin; acriflavine; tetracycline; tobramycin; ceftazidime; ceftriaxone; meropenem; novobiocin; azithromycin; trimethoprim; sulfamethoxazole; chloramphenicol; thiamphenicol; aztreonam; colistin A; colistin B; ampicillin; nalidixic acid; norfloxacin; ofloxacin; panipenem; ticarcillin; trimethoprim-sulfamethoxazole; gentamicin
Pseudomonas_aeruginosa_A5803_17085_MDLNGJ_03770 multidrug efflux transporter outer membrane subunit OpmD	Pseudomonas_aeruginosa_A5803_17085_MDLNGJ_03770	OpmD	acriflavine; tetracycline; norfloxacin
Pseudomonas_aeruginosa_A5803_17085_MDLNGJ_03775 multidrug efflux RND transporter permease MexI	Pseudomonas_aeruginosa_A5803_17085_MDLNGJ_03775	MexI	acriflavine; tetracycline; norfloxacin
Pseudomonas_aeruginosa_A5803_17085_MDLNGJ_03780 multidrug efflux RND transporter periplasmic adaptor MexH	Pseudomonas_aeruginosa_A5803_17085_MDLNGJ_03780	MexH	acriflavine; tetracycline; norfloxacin
Pseudomonas_aeruginosa_A5803_17085_MDLNGJ_03785 multidrug efflux RND transporter inhibitory subunit MexG	Pseudomonas_aeruginosa_A5803_17085_MDLNGJ_03785	MexG	acriflavine; tetracycline; norfloxacin
Pseudomonas_aeruginosa_A5803_17085_MDLNGJ_04100 Bcr/CflA family efflux transporter	Pseudomonas_aeruginosa_A5803_17085_MDLNGJ_04100	bcr-1	bicyclomycin
Pseudomonas_aeruginosa_A5803_17085_MDLNGJ_04185 aminoglycoside O-phosphotransferase APH(3')-IIb	Pseudomonas_aeruginosa_A5803_17085_MDLNGJ_04185	APH(3')-IIb	neomycin; ribostamycin; butirosin; kanamycin A; gentamicin B; paromomycin; gentamicin
Pseudomonas_aeruginosa_A5803_17085_MDLNGJ_04230 class C beta-lactamase PDC-19a	Pseudomonas_aeruginosa_A5803_17085_MDLNGJ_04230	PDC-19a
Pseudomonas_aeruginosa_A5803_17085_MDLNGJ_05945 Sec translocon accessory complex subunit YajC	Pseudomonas_aeruginosa_A5803_17085_MDLNGJ_05945	YajC	vancomycin; tigecycline; tetracycline; linezolid; rifampin; chloramphenicol; ampicillin; cefalotin; triclosan
Pseudomonas_aeruginosa_A5803_17085_MDLNGJ_06690 efflux system transcriptional repressor MexL	Pseudomonas_aeruginosa_A5803_17085_MDLNGJ_06690	MexL	erythromycin; tetracycline; triclosan
Pseudomonas_aeruginosa_A5803_17085_MDLNGJ_06695 multidrug efflux RND transporter periplasmic adaptor subunit MexJ	Pseudomonas_aeruginosa_A5803_17085_MDLNGJ_06695	MexJ	erythromycin; tetracycline; triclosan
Pseudomonas_aeruginosa_A5803_17085_MDLNGJ_06700 multidrug efflux RND transporter permease subunit MexK	Pseudomonas_aeruginosa_A5803_17085_MDLNGJ_06700	MexK	erythromycin; tetracycline; triclosan
Pseudomonas_aeruginosa_A5803_17085_MDLNGJ_07875 Undecaprenyl phosphate-alpha-4-amino-4-deoxy-L-arabinose arabinosyl transferase	Pseudomonas_aeruginosa_A5803_17085_MDLNGJ_07875	ArnT	colistin A; colistin B
Pseudomonas_aeruginosa_A5803_17085_MDLNGJ_07885 Bifunctional polymyxin resistance protein ArnA	Pseudomonas_aeruginosa_A5803_17085_MDLNGJ_07885	arnA	polymyxin B
Pseudomonas_aeruginosa_A5803_17085_MDLNGJ_08040 multidrug efflux RND transporter periplasmic adaptor subunit MexP	Pseudomonas_aeruginosa_A5803_17085_MDLNGJ_08040	mexP	erythromycin; acriflavine; tetracycline; imipenem; trimethoprim; chloramphenicol; thiamphenicol; kitasamycin; rokitamycin
Pseudomonas_aeruginosa_A5803_17085_MDLNGJ_08045 multidrug efflux RND transporter permease subunit MexQ	Pseudomonas_aeruginosa_A5803_17085_MDLNGJ_08045	mexQ	erythromycin; acriflavine; tetracycline; imipenem; trimethoprim; chloramphenicol; thiamphenicol; kitasamycin; rokitamycin
Pseudomonas_aeruginosa_A5803_17085_MDLNGJ_08050 multidrug efflux transporter outer membrane subunit OpmE	Pseudomonas_aeruginosa_A5803_17085_MDLNGJ_08050	opmE	erythromycin; acriflavine; tetracycline; imipenem; trimethoprim; chloramphenicol; thiamphenicol; kitasamycin; rokitamycin
Pseudomonas_aeruginosa_A5803_17085_MDLNGJ_09665 DNA-binding response regulator	Pseudomonas_aeruginosa_A5803_17085_MDLNGJ_09665	Pseudomonas aeruginosa CpxR	neomycin; erythromycin; amikacin; ciprofloxacin; kanamycin A; tetracycline; tobramycin; ceftazidime; ceftriaxone; meropenem; novobiocin; azithromycin; trimethoprim; sulfamethoxazole; chloramphenicol; aztreonam; colistin A; colistin B; ampicillin; panipenem; trimethoprim-sulfamethoxazole; gentamicin
Pseudomonas_aeruginosa_A5803_17085_MDLNGJ_10295 cationic peptide sensor histidine kinase CprS	Pseudomonas_aeruginosa_A5803_17085_MDLNGJ_10295	cprS	polymyxin B; colistin A; colistin B
Pseudomonas_aeruginosa_A5803_17085_MDLNGJ_10300 cationic peptide response regulator transcription factor CprR	Pseudomonas_aeruginosa_A5803_17085_MDLNGJ_10300	cprR	polymyxin B; colistin A; colistin B
Pseudomonas_aeruginosa_A5803_17085_MDLNGJ_14120 multidrug efflux RND transporter periplasmic adaptor subunit MuxA	Pseudomonas_aeruginosa_A5803_17085_MDLNGJ_14120	MuxA	erythromycin; tetracycline; novobiocin; aztreonam; kitasamycin; rokitamycin
Pseudomonas_aeruginosa_A5803_17085_MDLNGJ_14125 multidrug efflux RND transporter permease subunit MuxB	Pseudomonas_aeruginosa_A5803_17085_MDLNGJ_14125	MuxB	erythromycin; tetracycline; novobiocin; aztreonam; kitasamycin; rokitamycin
Pseudomonas_aeruginosa_A5803_17085_MDLNGJ_14130 multidrug efflux RND transporter permease subunit MuxC	Pseudomonas_aeruginosa_A5803_17085_MDLNGJ_14130	MuxC	erythromycin; tetracycline; novobiocin; aztreonam; kitasamycin; rokitamycin
Pseudomonas_aeruginosa_A5803_17085_MDLNGJ_14135 multidrug efflux RND transporter outer membrane subunit OpmB	Pseudomonas_aeruginosa_A5803_17085_MDLNGJ_14135	OpmB	erythromycin; tetracycline; novobiocin; aztreonam; kitasamycin; rokitamycin
Pseudomonas_aeruginosa_A5803_17085_MDLNGJ_14290 multidrug efflux RND transporter outer membrane subunit OprN	Pseudomonas_aeruginosa_A5803_17085_MDLNGJ_14290	OprN	ciprofloxacin; trimethoprim; chloramphenicol; norfloxacin
Pseudomonas_aeruginosa_A5803_17085_MDLNGJ_14295 multidrug efflux RND transporter permease subunit MexF	Pseudomonas_aeruginosa_A5803_17085_MDLNGJ_14295	MexF	ciprofloxacin; trimethoprim; chloramphenicol; norfloxacin
Pseudomonas_aeruginosa_A5803_17085_MDLNGJ_14300 MexE family multidrug efflux RND transporter periplasmic adaptor subunit	Pseudomonas_aeruginosa_A5803_17085_MDLNGJ_14300	MexE	ciprofloxacin; trimethoprim; chloramphenicol; norfloxacin
Pseudomonas_aeruginosa_A5803_17085_MDLNGJ_15370 Redox-sensitive transcriptional activator SoxR	Pseudomonas_aeruginosa_A5803_17085_MDLNGJ_15370	Pseudomonas aeruginosa soxR	tigecycline; ciprofloxacin; acriflavine; tetracycline; rifampin; chloramphenicol; ampicillin; norfloxacin; cefalotin; triclosan
Pseudomonas_aeruginosa_A5803_17085_MDLNGJ_16785 multidrug efflux RND transporter permease subunit MexY	Pseudomonas_aeruginosa_A5803_17085_MDLNGJ_16785	mexY	erythromycin; amikacin; gentamicin C; ciprofloxacin; acriflavine; tetracycline; tobramycin; meropenem; chloramphenicol; arbekacin; norfloxacin; ofloxacin; gentamicin
Pseudomonas_aeruginosa_A5803_17085_MDLNGJ_17950 response regulator transcription factor ParR	Pseudomonas_aeruginosa_A5803_17085_MDLNGJ_17950	ParR	erythromycin; amikacin; gentamicin C; ciprofloxacin; acriflavine; tetracycline; tobramycin; meropenem; imipenem; chloramphenicol; norfloxacin; ofloxacin; gentamicin
Pseudomonas_aeruginosa_A5803_17085_MDLNGJ_17955 sensor histidine kinase ParS	Pseudomonas_aeruginosa_A5803_17085_MDLNGJ_17955	ParS	erythromycin; amikacin; gentamicin C; ciprofloxacin; acriflavine; tetracycline; tobramycin; meropenem; imipenem; chloramphenicol; norfloxacin; ofloxacin; gentamicin
Pseudomonas_aeruginosa_A5803_17085_MDLNGJ_19865 multidrug efflux RND transporter permease subunit MexN	Pseudomonas_aeruginosa_A5803_17085_MDLNGJ_19865	mexN	chloramphenicol; thiamphenicol
Pseudomonas_aeruginosa_A5803_17085_MDLNGJ_19870 multidrug efflux RND transporter periplasmic adaptor subunit MexM	Pseudomonas_aeruginosa_A5803_17085_MDLNGJ_19870	mexM	chloramphenicol; thiamphenicol
Pseudomonas_aeruginosa_A5803_17085_MDLNGJ_20225 proton-coupled multidrug efflux MATE transporter PmpM	Pseudomonas_aeruginosa_A5803_17085_MDLNGJ_20225	PmpM	neomycin; benzalkonium chloride; chlorhexidine
Pseudomonas_aeruginosa_A5803_17085_MDLNGJ_21430 FosA family fosfomycin resistance glutathione transferase	Pseudomonas_aeruginosa_A5803_17085_MDLNGJ_21430	FosA	fosfomycin
Pseudomonas_aeruginosa_A5803_17085_MDLNGJ_22680 Translational regulator CsrA	Pseudomonas_aeruginosa_A5803_17085_MDLNGJ_22680	rsmA	trimethoprim; chloramphenicol
Pseudomonas_aeruginosa_A5803_17085_MDLNGJ_23540 Vancomycin B-type resistance protein VanW	Pseudomonas_aeruginosa_A5803_17085_MDLNGJ_23540	vanW gene in vanG cluster	vancomycin
Pseudomonas_aeruginosa_A5803_17085_MDLNGJ_24455 type B-4 chloramphenicol O-acetyltransferase CatB7	Pseudomonas_aeruginosa_A5803_17085_MDLNGJ_24455	Pseudomonas aeruginosa catB7	azidamfenicol; chloramphenicol; thiamphenicol
Pseudomonas_aeruginosa_A5803_17085_MDLNGJ_25155 multidrug efflux RND transporter periplasmic adaptor subunit MexV	Pseudomonas_aeruginosa_A5803_17085_MDLNGJ_25155	MexV	erythromycin; acriflavine; tetracycline; chloramphenicol
Pseudomonas_aeruginosa_A5803_17085_MDLNGJ_25160 multidrug efflux RND transporter permease subunit MexW	Pseudomonas_aeruginosa_A5803_17085_MDLNGJ_25160	MexW	erythromycin; acriflavine; tetracycline; chloramphenicol
Pseudomonas_aeruginosa_A5803_17085_MDLNGJ_26870 multidrug efflux transporter outer membrane subunit OprJ	Pseudomonas_aeruginosa_A5803_17085_MDLNGJ_26870	OprJ	erythromycin; gentamicin C; tetracycline; novobiocin; trimethoprim; chloramphenicol; ofloxacin; gentamicin
Pseudomonas_aeruginosa_A5803_17085_MDLNGJ_26875 multidrug efflux RND transporter permease subunit MexD	Pseudomonas_aeruginosa_A5803_17085_MDLNGJ_26875	MexD	erythromycin; gentamicin C; tetracycline; novobiocin; trimethoprim; chloramphenicol; ofloxacin; gentamicin
Pseudomonas_aeruginosa_A5803_17085_MDLNGJ_26880 multidrug efflux RND transporter periplasmic adaptor subunit MexC	Pseudomonas_aeruginosa_A5803_17085_MDLNGJ_26880	MexC	erythromycin; gentamicin C; tetracycline; novobiocin; trimethoprim; chloramphenicol; ofloxacin; gentamicin
Pseudomonas_aeruginosa_A5803_17085_MDLNGJ_27860 two-component system sensor histidine kinase PmrB	Pseudomonas_aeruginosa_A5803_17085_MDLNGJ_27860	basS	polymyxin B
Pseudomonas_aeruginosa_A5803_17085_MDLNGJ_29130 efflux transporter outer membrane subunit OpmH	Pseudomonas_aeruginosa_A5803_17085_MDLNGJ_29130	OpmH	triclosan
Pseudomonas_aeruginosa_A5803_17085_MDLNGJ_29215 Multidrug transporter PA4990	Pseudomonas_aeruginosa_A5803_17085_MDLNGJ_29215	Pseudomonas aeruginosa emrE	gentamicin C; gentamicin
Pseudomonas_aeruginosa_A5803_17085_MDLNGJ_32170 OXA-50 family oxacillin-hydrolyzing class D beta-lactamase OXA-485	Pseudomonas_aeruginosa_A5803_17085_MDLNGJ_32170	OXA-485	oxacillin
Pseudomonas_aeruginosa_A681_11948_LFHMBJ_00820 triclosan efflux RND transporter adaptor protein TriA	Pseudomonas_aeruginosa_A681_11948_LFHMBJ_00820	TriA	triclosan
Pseudomonas_aeruginosa_A681_11948_LFHMBJ_00825 triclosan efflux RND transporter adaptor protein TriB	Pseudomonas_aeruginosa_A681_11948_LFHMBJ_00825	TriB	triclosan
Pseudomonas_aeruginosa_A681_11948_LFHMBJ_00830 triclosan efflux RND transporter permease subunit TriC	Pseudomonas_aeruginosa_A681_11948_LFHMBJ_00830	TriC	triclosan
Pseudomonas_aeruginosa_A681_11948_LFHMBJ_02175 multidrug efflux RND transporter periplasmic adaptor subunit MexA	Pseudomonas_aeruginosa_A681_11948_LFHMBJ_02175	MexA	erythromycin; ciprofloxacin; tetracycline; ceftazidime; ceftriaxone; meropenem; novobiocin; azithromycin; trimethoprim; sulfamethoxazole; chloramphenicol; aztreonam; colistin A; colistin B; ampicillin; nalidixic acid; panipenem; ticarcillin; trimethoprim-sulfamethoxazole
Pseudomonas_aeruginosa_A681_11948_LFHMBJ_02180 multidrug efflux RND transporter permease subunit MexB	Pseudomonas_aeruginosa_A681_11948_LFHMBJ_02180	MexB	erythromycin; ciprofloxacin; tetracycline; ceftazidime; ceftriaxone; meropenem; novobiocin; azithromycin; trimethoprim; sulfamethoxazole; chloramphenicol; aztreonam; colistin A; colistin B; ampicillin; nalidixic acid; panipenem; ticarcillin; trimethoprim-sulfamethoxazole
Pseudomonas_aeruginosa_A681_11948_LFHMBJ_02185 multidrug efflux RND transporter outer membrane channel subunit OprM	Pseudomonas_aeruginosa_A681_11948_LFHMBJ_02185	OprM	erythromycin; amikacin; gentamicin C; ciprofloxacin; acriflavine; tetracycline; tobramycin; ceftazidime; ceftriaxone; meropenem; novobiocin; azithromycin; trimethoprim; sulfamethoxazole; chloramphenicol; thiamphenicol; aztreonam; colistin A; colistin B; ampicillin; nalidixic acid; norfloxacin; ofloxacin; panipenem; ticarcillin; trimethoprim-sulfamethoxazole; gentamicin
Pseudomonas_aeruginosa_A681_11948_LFHMBJ_03740 multidrug efflux transporter outer membrane subunit OpmD	Pseudomonas_aeruginosa_A681_11948_LFHMBJ_03740	OpmD	acriflavine; tetracycline; norfloxacin
Pseudomonas_aeruginosa_A681_11948_LFHMBJ_03745 multidrug efflux RND transporter permease MexI	Pseudomonas_aeruginosa_A681_11948_LFHMBJ_03745	MexI	acriflavine; tetracycline; norfloxacin
Pseudomonas_aeruginosa_A681_11948_LFHMBJ_03750 multidrug efflux RND transporter periplasmic adaptor MexH	Pseudomonas_aeruginosa_A681_11948_LFHMBJ_03750	MexH	acriflavine; tetracycline; norfloxacin
Pseudomonas_aeruginosa_A681_11948_LFHMBJ_03755 multidrug efflux RND transporter inhibitory subunit MexG	Pseudomonas_aeruginosa_A681_11948_LFHMBJ_03755	MexG	acriflavine; tetracycline; norfloxacin
Pseudomonas_aeruginosa_A681_11948_LFHMBJ_04100 Bcr/CflA family efflux transporter	Pseudomonas_aeruginosa_A681_11948_LFHMBJ_04100	bcr-1	bicyclomycin
Pseudomonas_aeruginosa_A681_11948_LFHMBJ_04185 aminoglycoside O-phosphotransferase APH(3')-IIb	Pseudomonas_aeruginosa_A681_11948_LFHMBJ_04185	APH(3')-IIb	neomycin; ribostamycin; butirosin; kanamycin A; gentamicin B; paromomycin; gentamicin
Pseudomonas_aeruginosa_A681_11948_LFHMBJ_04230 class C beta-lactamase PDC-24	Pseudomonas_aeruginosa_A681_11948_LFHMBJ_04230	PDC-24
Pseudomonas_aeruginosa_A681_11948_LFHMBJ_06340 Sec translocon accessory complex subunit YajC	Pseudomonas_aeruginosa_A681_11948_LFHMBJ_06340	YajC	vancomycin; tigecycline; tetracycline; linezolid; rifampin; chloramphenicol; ampicillin; cefalotin; triclosan
Pseudomonas_aeruginosa_A681_11948_LFHMBJ_07075 efflux system transcriptional repressor MexL	Pseudomonas_aeruginosa_A681_11948_LFHMBJ_07075	MexL	erythromycin; tetracycline; triclosan
Pseudomonas_aeruginosa_A681_11948_LFHMBJ_07080 multidrug efflux RND transporter periplasmic adaptor subunit MexJ	Pseudomonas_aeruginosa_A681_11948_LFHMBJ_07080	MexJ	erythromycin; tetracycline; triclosan
Pseudomonas_aeruginosa_A681_11948_LFHMBJ_07085 multidrug efflux RND transporter permease subunit MexK	Pseudomonas_aeruginosa_A681_11948_LFHMBJ_07085	MexK	erythromycin; tetracycline; triclosan
Pseudomonas_aeruginosa_A681_11948_LFHMBJ_07705 Undecaprenyl phosphate-alpha-4-amino-4-deoxy-L-arabinose arabinosyl transferase	Pseudomonas_aeruginosa_A681_11948_LFHMBJ_07705	ArnT	colistin A; colistin B
Pseudomonas_aeruginosa_A681_11948_LFHMBJ_07715 Bifunctional polymyxin resistance protein ArnA	Pseudomonas_aeruginosa_A681_11948_LFHMBJ_07715	arnA	polymyxin B
Pseudomonas_aeruginosa_A681_11948_LFHMBJ_07870 multidrug efflux RND transporter periplasmic adaptor subunit MexP	Pseudomonas_aeruginosa_A681_11948_LFHMBJ_07870	mexP	erythromycin; acriflavine; tetracycline; imipenem; trimethoprim; chloramphenicol; thiamphenicol; kitasamycin; rokitamycin
Pseudomonas_aeruginosa_A681_11948_LFHMBJ_07875 multidrug efflux RND transporter permease subunit MexQ	Pseudomonas_aeruginosa_A681_11948_LFHMBJ_07875	mexQ	erythromycin; acriflavine; tetracycline; imipenem; trimethoprim; chloramphenicol; thiamphenicol; kitasamycin; rokitamycin
Pseudomonas_aeruginosa_A681_11948_LFHMBJ_07880 multidrug efflux transporter outer membrane subunit OpmE	Pseudomonas_aeruginosa_A681_11948_LFHMBJ_07880	opmE	erythromycin; acriflavine; tetracycline; imipenem; trimethoprim; chloramphenicol; thiamphenicol; kitasamycin; rokitamycin
Pseudomonas_aeruginosa_A681_11948_LFHMBJ_09815 DNA-binding response regulator	Pseudomonas_aeruginosa_A681_11948_LFHMBJ_09815	Pseudomonas aeruginosa CpxR	neomycin; erythromycin; amikacin; ciprofloxacin; kanamycin A; tetracycline; tobramycin; ceftazidime; ceftriaxone; meropenem; novobiocin; azithromycin; trimethoprim; sulfamethoxazole; chloramphenicol; aztreonam; colistin A; colistin B; ampicillin; panipenem; trimethoprim-sulfamethoxazole; gentamicin
Pseudomonas_aeruginosa_A681_11948_LFHMBJ_10475 cationic peptide sensor histidine kinase CprS	Pseudomonas_aeruginosa_A681_11948_LFHMBJ_10475	cprS	polymyxin B; colistin A; colistin B
Pseudomonas_aeruginosa_A681_11948_LFHMBJ_10480 cationic peptide response regulator transcription factor CprR	Pseudomonas_aeruginosa_A681_11948_LFHMBJ_10480	cprR	polymyxin B; colistin A; colistin B
Pseudomonas_aeruginosa_A681_11948_LFHMBJ_13555 multidrug efflux RND transporter periplasmic adaptor subunit MuxA	Pseudomonas_aeruginosa_A681_11948_LFHMBJ_13555	MuxA	erythromycin; tetracycline; novobiocin; aztreonam; kitasamycin; rokitamycin
Pseudomonas_aeruginosa_A681_11948_LFHMBJ_13560 multidrug efflux RND transporter permease subunit MuxB	Pseudomonas_aeruginosa_A681_11948_LFHMBJ_13560	MuxB	erythromycin; tetracycline; novobiocin; aztreonam; kitasamycin; rokitamycin
Pseudomonas_aeruginosa_A681_11948_LFHMBJ_13565 multidrug efflux RND transporter permease subunit MuxC	Pseudomonas_aeruginosa_A681_11948_LFHMBJ_13565	MuxC	erythromycin; tetracycline; novobiocin; aztreonam; kitasamycin; rokitamycin
Pseudomonas_aeruginosa_A681_11948_LFHMBJ_13570 multidrug efflux RND transporter outer membrane subunit OpmB	Pseudomonas_aeruginosa_A681_11948_LFHMBJ_13570	OpmB	erythromycin; tetracycline; novobiocin; aztreonam; kitasamycin; rokitamycin
Pseudomonas_aeruginosa_A681_11948_LFHMBJ_13725 multidrug efflux RND transporter outer membrane subunit OprN	Pseudomonas_aeruginosa_A681_11948_LFHMBJ_13725	OprN	ciprofloxacin; trimethoprim; chloramphenicol; norfloxacin
Pseudomonas_aeruginosa_A681_11948_LFHMBJ_13730 multidrug efflux RND transporter permease subunit MexF	Pseudomonas_aeruginosa_A681_11948_LFHMBJ_13730	MexF	ciprofloxacin; trimethoprim; chloramphenicol; norfloxacin
Pseudomonas_aeruginosa_A681_11948_LFHMBJ_13735 MexE family multidrug efflux RND transporter periplasmic adaptor subunit	Pseudomonas_aeruginosa_A681_11948_LFHMBJ_13735	MexE	ciprofloxacin; trimethoprim; chloramphenicol; norfloxacin
Pseudomonas_aeruginosa_A681_11948_LFHMBJ_14890 Redox-sensitive transcriptional activator SoxR	Pseudomonas_aeruginosa_A681_11948_LFHMBJ_14890	Pseudomonas aeruginosa soxR	tigecycline; ciprofloxacin; acriflavine; tetracycline; rifampin; chloramphenicol; ampicillin; norfloxacin; cefalotin; triclosan
Pseudomonas_aeruginosa_A681_11948_LFHMBJ_16310 multidrug efflux RND transporter permease subunit MexY	Pseudomonas_aeruginosa_A681_11948_LFHMBJ_16310	mexY	erythromycin; amikacin; gentamicin C; ciprofloxacin; acriflavine; tetracycline; tobramycin; meropenem; chloramphenicol; arbekacin; norfloxacin; ofloxacin; gentamicin
Pseudomonas_aeruginosa_A681_11948_LFHMBJ_17440 response regulator transcription factor ParR	Pseudomonas_aeruginosa_A681_11948_LFHMBJ_17440	ParR	erythromycin; amikacin; gentamicin C; ciprofloxacin; acriflavine; tetracycline; tobramycin; meropenem; imipenem; chloramphenicol; norfloxacin; ofloxacin; gentamicin
Pseudomonas_aeruginosa_A681_11948_LFHMBJ_17445 sensor histidine kinase ParS	Pseudomonas_aeruginosa_A681_11948_LFHMBJ_17445	ParS	erythromycin; amikacin; gentamicin C; ciprofloxacin; acriflavine; tetracycline; tobramycin; meropenem; imipenem; chloramphenicol; norfloxacin; ofloxacin; gentamicin
Pseudomonas_aeruginosa_A681_11948_LFHMBJ_19355 multidrug efflux RND transporter permease subunit MexN	Pseudomonas_aeruginosa_A681_11948_LFHMBJ_19355	mexN	chloramphenicol; thiamphenicol
Pseudomonas_aeruginosa_A681_11948_LFHMBJ_19360 multidrug efflux RND transporter periplasmic adaptor subunit MexM	Pseudomonas_aeruginosa_A681_11948_LFHMBJ_19360	mexM	chloramphenicol; thiamphenicol
Pseudomonas_aeruginosa_A681_11948_LFHMBJ_19745 proton-coupled multidrug efflux MATE transporter PmpM	Pseudomonas_aeruginosa_A681_11948_LFHMBJ_19745	PmpM	neomycin; benzalkonium chloride; chlorhexidine
Pseudomonas_aeruginosa_A681_11948_LFHMBJ_20905 FosA family fosfomycin resistance glutathione transferase	Pseudomonas_aeruginosa_A681_11948_LFHMBJ_20905	FosA	fosfomycin
Pseudomonas_aeruginosa_A681_11948_LFHMBJ_22525 Translational regulator CsrA	Pseudomonas_aeruginosa_A681_11948_LFHMBJ_22525	rsmA	trimethoprim; chloramphenicol
Pseudomonas_aeruginosa_A681_11948_LFHMBJ_23315 Vancomycin B-type resistance protein VanW	Pseudomonas_aeruginosa_A681_11948_LFHMBJ_23315	vanW gene in vanG cluster	vancomycin
Pseudomonas_aeruginosa_A681_11948_LFHMBJ_23555 type B-4 chloramphenicol O-acetyltransferase CatB7	Pseudomonas_aeruginosa_A681_11948_LFHMBJ_23555	Pseudomonas aeruginosa catB7	azidamfenicol; chloramphenicol; thiamphenicol
Pseudomonas_aeruginosa_A681_11948_LFHMBJ_24265 multidrug efflux RND transporter periplasmic adaptor subunit MexV	Pseudomonas_aeruginosa_A681_11948_LFHMBJ_24265	MexV	erythromycin; acriflavine; tetracycline; chloramphenicol
Pseudomonas_aeruginosa_A681_11948_LFHMBJ_24270 multidrug efflux RND transporter permease subunit MexW	Pseudomonas_aeruginosa_A681_11948_LFHMBJ_24270	MexW	erythromycin; acriflavine; tetracycline; chloramphenicol
Pseudomonas_aeruginosa_A681_11948_LFHMBJ_25990 multidrug efflux transporter outer membrane subunit OprJ	Pseudomonas_aeruginosa_A681_11948_LFHMBJ_25990	OprJ	erythromycin; gentamicin C; tetracycline; novobiocin; trimethoprim; chloramphenicol; ofloxacin; gentamicin
Pseudomonas_aeruginosa_A681_11948_LFHMBJ_25995 multidrug efflux RND transporter permease subunit MexD	Pseudomonas_aeruginosa_A681_11948_LFHMBJ_25995	MexD	erythromycin; gentamicin C; tetracycline; novobiocin; trimethoprim; chloramphenicol; ofloxacin; gentamicin
Pseudomonas_aeruginosa_A681_11948_LFHMBJ_26000 multidrug efflux RND transporter periplasmic adaptor subunit MexC	Pseudomonas_aeruginosa_A681_11948_LFHMBJ_26000	MexC	erythromycin; gentamicin C; tetracycline; novobiocin; trimethoprim; chloramphenicol; ofloxacin; gentamicin
Pseudomonas_aeruginosa_A681_11948_LFHMBJ_27065 two-component system sensor histidine kinase PmrB	Pseudomonas_aeruginosa_A681_11948_LFHMBJ_27065	basS	polymyxin B
Pseudomonas_aeruginosa_A681_11948_LFHMBJ_28090 efflux transporter outer membrane subunit OpmH	Pseudomonas_aeruginosa_A681_11948_LFHMBJ_28090	OpmH	triclosan
Pseudomonas_aeruginosa_A681_11948_LFHMBJ_28175 Multidrug transporter PA4990	Pseudomonas_aeruginosa_A681_11948_LFHMBJ_28175	Pseudomonas aeruginosa emrE	gentamicin C; gentamicin
Pseudomonas_aeruginosa_A681_11948_LFHMBJ_30900 OXA-50 family oxacillin-hydrolyzing class D beta-lactamase OXA-486	Pseudomonas_aeruginosa_A681_11948_LFHMBJ_30900	OXA-486	oxacillin
Pseudomonas_aeruginosa_AA2_15463_NGKOFD_00820 triclosan efflux RND transporter adaptor protein TriA	Pseudomonas_aeruginosa_AA2_15463_NGKOFD_00820	TriA	triclosan
Pseudomonas_aeruginosa_AA2_15463_NGKOFD_00825 triclosan efflux RND transporter adaptor protein TriB	Pseudomonas_aeruginosa_AA2_15463_NGKOFD_00825	TriB	triclosan
Pseudomonas_aeruginosa_AA2_15463_NGKOFD_00830 triclosan efflux RND transporter permease subunit TriC	Pseudomonas_aeruginosa_AA2_15463_NGKOFD_00830	TriC	triclosan
Pseudomonas_aeruginosa_AA2_15463_NGKOFD_02195 multidrug efflux RND transporter permease subunit MexB	Pseudomonas_aeruginosa_AA2_15463_NGKOFD_02195	MexB	erythromycin; ciprofloxacin; tetracycline; ceftazidime; ceftriaxone; meropenem; novobiocin; azithromycin; trimethoprim; sulfamethoxazole; chloramphenicol; aztreonam; colistin A; colistin B; ampicillin; nalidixic acid; panipenem; ticarcillin; trimethoprim-sulfamethoxazole
Pseudomonas_aeruginosa_AA2_15463_NGKOFD_02200 multidrug efflux RND transporter outer membrane channel subunit OprM	Pseudomonas_aeruginosa_AA2_15463_NGKOFD_02200	OprM	erythromycin; amikacin; gentamicin C; ciprofloxacin; acriflavine; tetracycline; tobramycin; ceftazidime; ceftriaxone; meropenem; novobiocin; azithromycin; trimethoprim; sulfamethoxazole; chloramphenicol; thiamphenicol; aztreonam; colistin A; colistin B; ampicillin; nalidixic acid; norfloxacin; ofloxacin; panipenem; ticarcillin; trimethoprim-sulfamethoxazole; gentamicin
Pseudomonas_aeruginosa_AA2_15463_NGKOFD_03815 multidrug efflux transporter outer membrane subunit OpmD	Pseudomonas_aeruginosa_AA2_15463_NGKOFD_03815	OpmD	acriflavine; tetracycline; norfloxacin
Pseudomonas_aeruginosa_AA2_15463_NGKOFD_03820 multidrug efflux RND transporter permease MexI	Pseudomonas_aeruginosa_AA2_15463_NGKOFD_03820	MexI	acriflavine; tetracycline; norfloxacin
Pseudomonas_aeruginosa_AA2_15463_NGKOFD_03825 multidrug efflux RND transporter periplasmic adaptor MexH	Pseudomonas_aeruginosa_AA2_15463_NGKOFD_03825	MexH	acriflavine; tetracycline; norfloxacin
Pseudomonas_aeruginosa_AA2_15463_NGKOFD_03830 multidrug efflux RND transporter inhibitory subunit MexG	Pseudomonas_aeruginosa_AA2_15463_NGKOFD_03830	MexG	acriflavine; tetracycline; norfloxacin
Pseudomonas_aeruginosa_AA2_15463_NGKOFD_04175 Bcr/CflA family efflux transporter	Pseudomonas_aeruginosa_AA2_15463_NGKOFD_04175	bcr-1	bicyclomycin
Pseudomonas_aeruginosa_AA2_15463_NGKOFD_04260 aminoglycoside O-phosphotransferase APH(3')-IIb	Pseudomonas_aeruginosa_AA2_15463_NGKOFD_04260	APH(3')-IIb	neomycin; ribostamycin; butirosin; kanamycin A; gentamicin B; paromomycin; gentamicin
Pseudomonas_aeruginosa_AA2_15463_NGKOFD_04305 class C extended-spectrum beta-lactamase PDC-5	Pseudomonas_aeruginosa_AA2_15463_NGKOFD_04305	PDC-5	cefoxitin; cefazolin; ceftazidime; ceftriaxone; ampicillin; cefixime; cefalotin
Pseudomonas_aeruginosa_AA2_15463_NGKOFD_05780 Sec translocon accessory complex subunit YajC	Pseudomonas_aeruginosa_AA2_15463_NGKOFD_05780	YajC	vancomycin; tigecycline; tetracycline; linezolid; rifampin; chloramphenicol; ampicillin; cefalotin; triclosan
Pseudomonas_aeruginosa_AA2_15463_NGKOFD_06510 efflux system transcriptional repressor MexL	Pseudomonas_aeruginosa_AA2_15463_NGKOFD_06510	MexL	erythromycin; tetracycline; triclosan
Pseudomonas_aeruginosa_AA2_15463_NGKOFD_06515 multidrug efflux RND transporter periplasmic adaptor subunit MexJ	Pseudomonas_aeruginosa_AA2_15463_NGKOFD_06515	MexJ	erythromycin; tetracycline; triclosan
Pseudomonas_aeruginosa_AA2_15463_NGKOFD_06520 multidrug efflux RND transporter permease subunit MexK	Pseudomonas_aeruginosa_AA2_15463_NGKOFD_06520	MexK	erythromycin; tetracycline; triclosan
Pseudomonas_aeruginosa_AA2_15463_NGKOFD_07135 Undecaprenyl phosphate-alpha-4-amino-4-deoxy-L-arabinose arabinosyl transferase	Pseudomonas_aeruginosa_AA2_15463_NGKOFD_07135	ArnT	colistin A; colistin B
Pseudomonas_aeruginosa_AA2_15463_NGKOFD_07145 Bifunctional polymyxin resistance protein ArnA	Pseudomonas_aeruginosa_AA2_15463_NGKOFD_07145	arnA	polymyxin B
Pseudomonas_aeruginosa_AA2_15463_NGKOFD_07300 multidrug efflux RND transporter periplasmic adaptor subunit MexP	Pseudomonas_aeruginosa_AA2_15463_NGKOFD_07300	mexP	erythromycin; acriflavine; tetracycline; imipenem; trimethoprim; chloramphenicol; thiamphenicol; kitasamycin; rokitamycin
Pseudomonas_aeruginosa_AA2_15463_NGKOFD_07305 multidrug efflux RND transporter permease subunit MexQ	Pseudomonas_aeruginosa_AA2_15463_NGKOFD_07305	mexQ	erythromycin; acriflavine; tetracycline; imipenem; trimethoprim; chloramphenicol; thiamphenicol; kitasamycin; rokitamycin
Pseudomonas_aeruginosa_AA2_15463_NGKOFD_07310 multidrug efflux transporter outer membrane subunit OpmE	Pseudomonas_aeruginosa_AA2_15463_NGKOFD_07310	opmE	erythromycin; acriflavine; tetracycline; imipenem; trimethoprim; chloramphenicol; thiamphenicol; kitasamycin; rokitamycin
Pseudomonas_aeruginosa_AA2_15463_NGKOFD_08880 DNA-binding response regulator	Pseudomonas_aeruginosa_AA2_15463_NGKOFD_08880	Pseudomonas aeruginosa CpxR	neomycin; erythromycin; amikacin; ciprofloxacin; kanamycin A; tetracycline; tobramycin; ceftazidime; ceftriaxone; meropenem; novobiocin; azithromycin; trimethoprim; sulfamethoxazole; chloramphenicol; aztreonam; colistin A; colistin B; ampicillin; panipenem; trimethoprim-sulfamethoxazole; gentamicin
Pseudomonas_aeruginosa_AA2_15463_NGKOFD_09540 cationic peptide sensor histidine kinase CprS	Pseudomonas_aeruginosa_AA2_15463_NGKOFD_09540	cprS	polymyxin B; colistin A; colistin B
Pseudomonas_aeruginosa_AA2_15463_NGKOFD_09545 cationic peptide response regulator transcription factor CprR	Pseudomonas_aeruginosa_AA2_15463_NGKOFD_09545	cprR	polymyxin B; colistin A; colistin B
Pseudomonas_aeruginosa_AA2_15463_NGKOFD_12550 multidrug efflux RND transporter periplasmic adaptor subunit MuxA	Pseudomonas_aeruginosa_AA2_15463_NGKOFD_12550	MuxA	erythromycin; tetracycline; novobiocin; aztreonam; kitasamycin; rokitamycin
Pseudomonas_aeruginosa_AA2_15463_NGKOFD_12555 multidrug efflux RND transporter permease subunit MuxB	Pseudomonas_aeruginosa_AA2_15463_NGKOFD_12555	MuxB	erythromycin; tetracycline; novobiocin; aztreonam; kitasamycin; rokitamycin
Pseudomonas_aeruginosa_AA2_15463_NGKOFD_12560 multidrug efflux RND transporter permease subunit MuxC	Pseudomonas_aeruginosa_AA2_15463_NGKOFD_12560	MuxC	erythromycin; tetracycline; novobiocin; aztreonam; kitasamycin; rokitamycin
Pseudomonas_aeruginosa_AA2_15463_NGKOFD_12565 multidrug efflux RND transporter outer membrane subunit OpmB	Pseudomonas_aeruginosa_AA2_15463_NGKOFD_12565	OpmB	erythromycin; tetracycline; novobiocin; aztreonam; kitasamycin; rokitamycin
Pseudomonas_aeruginosa_AA2_15463_NGKOFD_12720 multidrug efflux RND transporter outer membrane subunit OprN	Pseudomonas_aeruginosa_AA2_15463_NGKOFD_12720	OprN	ciprofloxacin; trimethoprim; chloramphenicol; norfloxacin
Pseudomonas_aeruginosa_AA2_15463_NGKOFD_12725 multidrug efflux RND transporter permease subunit MexF	Pseudomonas_aeruginosa_AA2_15463_NGKOFD_12725	MexF	ciprofloxacin; trimethoprim; chloramphenicol; norfloxacin
Pseudomonas_aeruginosa_AA2_15463_NGKOFD_12730 MexE family multidrug efflux RND transporter periplasmic adaptor subunit	Pseudomonas_aeruginosa_AA2_15463_NGKOFD_12730	MexE	ciprofloxacin; trimethoprim; chloramphenicol; norfloxacin
Pseudomonas_aeruginosa_AA2_15463_NGKOFD_13820 Redox-sensitive transcriptional activator SoxR	Pseudomonas_aeruginosa_AA2_15463_NGKOFD_13820	Pseudomonas aeruginosa soxR	tigecycline; ciprofloxacin; acriflavine; tetracycline; rifampin; chloramphenicol; ampicillin; norfloxacin; cefalotin; triclosan
Pseudomonas_aeruginosa_AA2_15463_NGKOFD_15215 multidrug efflux RND transporter permease subunit MexY	Pseudomonas_aeruginosa_AA2_15463_NGKOFD_15215	mexY	erythromycin; amikacin; gentamicin C; ciprofloxacin; acriflavine; tetracycline; tobramycin; meropenem; chloramphenicol; arbekacin; norfloxacin; ofloxacin; gentamicin
Pseudomonas_aeruginosa_AA2_15463_NGKOFD_16345 response regulator transcription factor ParR	Pseudomonas_aeruginosa_AA2_15463_NGKOFD_16345	ParR	erythromycin; amikacin; gentamicin C; ciprofloxacin; acriflavine; tetracycline; tobramycin; meropenem; imipenem; chloramphenicol; norfloxacin; ofloxacin; gentamicin
Pseudomonas_aeruginosa_AA2_15463_NGKOFD_16350 sensor histidine kinase ParS	Pseudomonas_aeruginosa_AA2_15463_NGKOFD_16350	ParS	erythromycin; amikacin; gentamicin C; ciprofloxacin; acriflavine; tetracycline; tobramycin; meropenem; imipenem; chloramphenicol; norfloxacin; ofloxacin; gentamicin
Pseudomonas_aeruginosa_AA2_15463_NGKOFD_18240 multidrug efflux RND transporter permease subunit MexN	Pseudomonas_aeruginosa_AA2_15463_NGKOFD_18240	mexN	chloramphenicol; thiamphenicol
Pseudomonas_aeruginosa_AA2_15463_NGKOFD_18245 multidrug efflux RND transporter periplasmic adaptor subunit MexM	Pseudomonas_aeruginosa_AA2_15463_NGKOFD_18245	mexM	chloramphenicol; thiamphenicol
Pseudomonas_aeruginosa_AA2_15463_NGKOFD_18585 proton-coupled multidrug efflux MATE transporter PmpM	Pseudomonas_aeruginosa_AA2_15463_NGKOFD_18585	PmpM	neomycin; benzalkonium chloride; chlorhexidine
Pseudomonas_aeruginosa_AA2_15463_NGKOFD_19765 FosA family fosfomycin resistance glutathione transferase	Pseudomonas_aeruginosa_AA2_15463_NGKOFD_19765	FosA	fosfomycin
Pseudomonas_aeruginosa_AA2_15463_NGKOFD_20980 Translational regulator CsrA	Pseudomonas_aeruginosa_AA2_15463_NGKOFD_20980	rsmA	trimethoprim; chloramphenicol
Pseudomonas_aeruginosa_AA2_15463_NGKOFD_21900 Vancomycin B-type resistance protein VanW	Pseudomonas_aeruginosa_AA2_15463_NGKOFD_21900	vanW gene in vanG cluster	vancomycin
Pseudomonas_aeruginosa_AA2_15463_NGKOFD_22055 type B-4 chloramphenicol O-acetyltransferase CatB7	Pseudomonas_aeruginosa_AA2_15463_NGKOFD_22055	Pseudomonas aeruginosa catB7	azidamfenicol; chloramphenicol; thiamphenicol
Pseudomonas_aeruginosa_AA2_15463_NGKOFD_22755 multidrug efflux RND transporter periplasmic adaptor subunit MexV	Pseudomonas_aeruginosa_AA2_15463_NGKOFD_22755	MexV	erythromycin; acriflavine; tetracycline; chloramphenicol
Pseudomonas_aeruginosa_AA2_15463_NGKOFD_22760 multidrug efflux RND transporter permease subunit MexW	Pseudomonas_aeruginosa_AA2_15463_NGKOFD_22760	MexW	erythromycin; acriflavine; tetracycline; chloramphenicol
Pseudomonas_aeruginosa_AA2_15463_NGKOFD_23925 multidrug efflux transporter outer membrane subunit OprJ	Pseudomonas_aeruginosa_AA2_15463_NGKOFD_23925	OprJ	erythromycin; gentamicin C; tetracycline; novobiocin; trimethoprim; chloramphenicol; ofloxacin; gentamicin
Pseudomonas_aeruginosa_AA2_15463_NGKOFD_23930 multidrug efflux RND transporter permease subunit MexD	Pseudomonas_aeruginosa_AA2_15463_NGKOFD_23930	MexD	erythromycin; gentamicin C; tetracycline; novobiocin; trimethoprim; chloramphenicol; ofloxacin; gentamicin
Pseudomonas_aeruginosa_AA2_15463_NGKOFD_23935 multidrug efflux RND transporter periplasmic adaptor subunit MexC	Pseudomonas_aeruginosa_AA2_15463_NGKOFD_23935	MexC	erythromycin; gentamicin C; tetracycline; novobiocin; trimethoprim; chloramphenicol; ofloxacin; gentamicin
Pseudomonas_aeruginosa_AA2_15463_NGKOFD_24915 two-component system sensor histidine kinase PmrB	Pseudomonas_aeruginosa_AA2_15463_NGKOFD_24915	basS	polymyxin B
Pseudomonas_aeruginosa_AA2_15463_NGKOFD_25930 efflux transporter outer membrane subunit OpmH	Pseudomonas_aeruginosa_AA2_15463_NGKOFD_25930	OpmH	triclosan
Pseudomonas_aeruginosa_AA2_15463_NGKOFD_26015 Multidrug transporter PA4990	Pseudomonas_aeruginosa_AA2_15463_NGKOFD_26015	Pseudomonas aeruginosa emrE	gentamicin C; gentamicin
Pseudomonas_aeruginosa_AA2_15463_NGKOFD_28765 oxacillin-hydrolyzing class D beta-lactamase OXA-50	Pseudomonas_aeruginosa_AA2_15463_NGKOFD_28765	OXA-50	oxacillin; ampicillin; cefalotin
Pseudomonas_aeruginosa_AA43_17086_EOJPAP_00820 triclosan efflux RND transporter adaptor protein TriA	Pseudomonas_aeruginosa_AA43_17086_EOJPAP_00820	TriA	triclosan
Pseudomonas_aeruginosa_AA43_17086_EOJPAP_00825 triclosan efflux RND transporter adaptor protein TriB	Pseudomonas_aeruginosa_AA43_17086_EOJPAP_00825	TriB	triclosan
Pseudomonas_aeruginosa_AA43_17086_EOJPAP_00830 triclosan efflux RND transporter permease subunit TriC	Pseudomonas_aeruginosa_AA43_17086_EOJPAP_00830	TriC	triclosan
Pseudomonas_aeruginosa_AA43_17086_EOJPAP_02180 multidrug efflux RND transporter periplasmic adaptor subunit MexA	Pseudomonas_aeruginosa_AA43_17086_EOJPAP_02180	MexA	erythromycin; ciprofloxacin; tetracycline; ceftazidime; ceftriaxone; meropenem; novobiocin; azithromycin; trimethoprim; sulfamethoxazole; chloramphenicol; aztreonam; colistin A; colistin B; ampicillin; nalidixic acid; panipenem; ticarcillin; trimethoprim-sulfamethoxazole
Pseudomonas_aeruginosa_AA43_17086_EOJPAP_02185 multidrug efflux RND transporter permease subunit MexB	Pseudomonas_aeruginosa_AA43_17086_EOJPAP_02185	MexB	erythromycin; ciprofloxacin; tetracycline; ceftazidime; ceftriaxone; meropenem; novobiocin; azithromycin; trimethoprim; sulfamethoxazole; chloramphenicol; aztreonam; colistin A; colistin B; ampicillin; nalidixic acid; panipenem; ticarcillin; trimethoprim-sulfamethoxazole
Pseudomonas_aeruginosa_AA43_17086_EOJPAP_02190 multidrug efflux RND transporter outer membrane channel subunit OprM	Pseudomonas_aeruginosa_AA43_17086_EOJPAP_02190	OprM	erythromycin; amikacin; gentamicin C; ciprofloxacin; acriflavine; tetracycline; tobramycin; ceftazidime; ceftriaxone; meropenem; novobiocin; azithromycin; trimethoprim; sulfamethoxazole; chloramphenicol; thiamphenicol; aztreonam; colistin A; colistin B; ampicillin; nalidixic acid; norfloxacin; ofloxacin; panipenem; ticarcillin; trimethoprim-sulfamethoxazole; gentamicin
Pseudomonas_aeruginosa_AA43_17086_EOJPAP_03805 multidrug efflux transporter outer membrane subunit OpmD	Pseudomonas_aeruginosa_AA43_17086_EOJPAP_03805	OpmD	acriflavine; tetracycline; norfloxacin
Pseudomonas_aeruginosa_AA43_17086_EOJPAP_03810 multidrug efflux RND transporter permease MexI	Pseudomonas_aeruginosa_AA43_17086_EOJPAP_03810	MexI	acriflavine; tetracycline; norfloxacin
Pseudomonas_aeruginosa_AA43_17086_EOJPAP_03815 multidrug efflux RND transporter periplasmic adaptor MexH	Pseudomonas_aeruginosa_AA43_17086_EOJPAP_03815	MexH	acriflavine; tetracycline; norfloxacin
Pseudomonas_aeruginosa_AA43_17086_EOJPAP_03820 multidrug efflux RND transporter inhibitory subunit MexG	Pseudomonas_aeruginosa_AA43_17086_EOJPAP_03820	MexG	acriflavine; tetracycline; norfloxacin
Pseudomonas_aeruginosa_AA43_17086_EOJPAP_04165 Bcr/CflA family efflux transporter	Pseudomonas_aeruginosa_AA43_17086_EOJPAP_04165	bcr-1	bicyclomycin
Pseudomonas_aeruginosa_AA43_17086_EOJPAP_04250 aminoglycoside O-phosphotransferase APH(3')-IIb	Pseudomonas_aeruginosa_AA43_17086_EOJPAP_04250	APH(3')-IIb	neomycin; ribostamycin; butirosin; kanamycin A; gentamicin B; paromomycin; gentamicin
Pseudomonas_aeruginosa_AA43_17086_EOJPAP_04295 class C extended-spectrum beta-lactamase PDC-5	Pseudomonas_aeruginosa_AA43_17086_EOJPAP_04295	PDC-5	cefoxitin; cefazolin; ceftazidime; ceftriaxone; ampicillin; cefixime; cefalotin
Pseudomonas_aeruginosa_AA43_17086_EOJPAP_05775 Sec translocon accessory complex subunit YajC	Pseudomonas_aeruginosa_AA43_17086_EOJPAP_05775	YajC	vancomycin; tigecycline; tetracycline; linezolid; rifampin; chloramphenicol; ampicillin; cefalotin; triclosan
Pseudomonas_aeruginosa_AA43_17086_EOJPAP_06505 efflux system transcriptional repressor MexL	Pseudomonas_aeruginosa_AA43_17086_EOJPAP_06505	MexL	erythromycin; tetracycline; triclosan
Pseudomonas_aeruginosa_AA43_17086_EOJPAP_06510 multidrug efflux RND transporter periplasmic adaptor subunit MexJ	Pseudomonas_aeruginosa_AA43_17086_EOJPAP_06510	MexJ	erythromycin; tetracycline; triclosan
Pseudomonas_aeruginosa_AA43_17086_EOJPAP_06515 multidrug efflux RND transporter permease subunit MexK	Pseudomonas_aeruginosa_AA43_17086_EOJPAP_06515	MexK	erythromycin; tetracycline; triclosan
Pseudomonas_aeruginosa_AA43_17086_EOJPAP_07130 Undecaprenyl phosphate-alpha-4-amino-4-deoxy-L-arabinose arabinosyl transferase	Pseudomonas_aeruginosa_AA43_17086_EOJPAP_07130	ArnT	colistin A; colistin B
Pseudomonas_aeruginosa_AA43_17086_EOJPAP_07140 Bifunctional polymyxin resistance protein ArnA	Pseudomonas_aeruginosa_AA43_17086_EOJPAP_07140	arnA	polymyxin B
Pseudomonas_aeruginosa_AA43_17086_EOJPAP_07295 multidrug efflux RND transporter periplasmic adaptor subunit MexP	Pseudomonas_aeruginosa_AA43_17086_EOJPAP_07295	mexP	erythromycin; acriflavine; tetracycline; imipenem; trimethoprim; chloramphenicol; thiamphenicol; kitasamycin; rokitamycin
Pseudomonas_aeruginosa_AA43_17086_EOJPAP_07300 multidrug efflux RND transporter permease subunit MexQ	Pseudomonas_aeruginosa_AA43_17086_EOJPAP_07300	mexQ	erythromycin; acriflavine; tetracycline; imipenem; trimethoprim; chloramphenicol; thiamphenicol; kitasamycin; rokitamycin
Pseudomonas_aeruginosa_AA43_17086_EOJPAP_07305 multidrug efflux transporter outer membrane subunit OpmE	Pseudomonas_aeruginosa_AA43_17086_EOJPAP_07305	opmE	erythromycin; acriflavine; tetracycline; imipenem; trimethoprim; chloramphenicol; thiamphenicol; kitasamycin; rokitamycin
Pseudomonas_aeruginosa_AA43_17086_EOJPAP_08875 DNA-binding response regulator	Pseudomonas_aeruginosa_AA43_17086_EOJPAP_08875	Pseudomonas aeruginosa CpxR	neomycin; erythromycin; amikacin; ciprofloxacin; kanamycin A; tetracycline; tobramycin; ceftazidime; ceftriaxone; meropenem; novobiocin; azithromycin; trimethoprim; sulfamethoxazole; chloramphenicol; aztreonam; colistin A; colistin B; ampicillin; panipenem; trimethoprim-sulfamethoxazole; gentamicin
Pseudomonas_aeruginosa_AA43_17086_EOJPAP_09535 cationic peptide sensor histidine kinase CprS	Pseudomonas_aeruginosa_AA43_17086_EOJPAP_09535	cprS	polymyxin B; colistin A; colistin B
Pseudomonas_aeruginosa_AA43_17086_EOJPAP_09540 cationic peptide response regulator transcription factor CprR	Pseudomonas_aeruginosa_AA43_17086_EOJPAP_09540	cprR	polymyxin B; colistin A; colistin B
Pseudomonas_aeruginosa_AA43_17086_EOJPAP_12540 multidrug efflux RND transporter periplasmic adaptor subunit MuxA	Pseudomonas_aeruginosa_AA43_17086_EOJPAP_12540	MuxA	erythromycin; tetracycline; novobiocin; aztreonam; kitasamycin; rokitamycin
Pseudomonas_aeruginosa_AA43_17086_EOJPAP_12545 multidrug efflux RND transporter permease subunit MuxB	Pseudomonas_aeruginosa_AA43_17086_EOJPAP_12545	MuxB	erythromycin; tetracycline; novobiocin; aztreonam; kitasamycin; rokitamycin
Pseudomonas_aeruginosa_AA43_17086_EOJPAP_12550 multidrug efflux RND transporter permease subunit MuxC	Pseudomonas_aeruginosa_AA43_17086_EOJPAP_12550	MuxC	erythromycin; tetracycline; novobiocin; aztreonam; kitasamycin; rokitamycin
Pseudomonas_aeruginosa_AA43_17086_EOJPAP_12555 multidrug efflux RND transporter outer membrane subunit OpmB	Pseudomonas_aeruginosa_AA43_17086_EOJPAP_12555	OpmB	erythromycin; tetracycline; novobiocin; aztreonam; kitasamycin; rokitamycin
Pseudomonas_aeruginosa_AA43_17086_EOJPAP_12710 multidrug efflux RND transporter outer membrane subunit OprN	Pseudomonas_aeruginosa_AA43_17086_EOJPAP_12710	OprN	ciprofloxacin; trimethoprim; chloramphenicol; norfloxacin
Pseudomonas_aeruginosa_AA43_17086_EOJPAP_12715 multidrug efflux RND transporter permease subunit MexF	Pseudomonas_aeruginosa_AA43_17086_EOJPAP_12715	MexF	ciprofloxacin; trimethoprim; chloramphenicol; norfloxacin
Pseudomonas_aeruginosa_AA43_17086_EOJPAP_12720 MexE family multidrug efflux RND transporter periplasmic adaptor subunit	Pseudomonas_aeruginosa_AA43_17086_EOJPAP_12720	MexE	ciprofloxacin; trimethoprim; chloramphenicol; norfloxacin
Pseudomonas_aeruginosa_AA43_17086_EOJPAP_13810 Redox-sensitive transcriptional activator SoxR	Pseudomonas_aeruginosa_AA43_17086_EOJPAP_13810	Pseudomonas aeruginosa soxR	tigecycline; ciprofloxacin; acriflavine; tetracycline; rifampin; chloramphenicol; ampicillin; norfloxacin; cefalotin; triclosan
Pseudomonas_aeruginosa_AA43_17086_EOJPAP_15160 multidrug efflux RND transporter permease subunit MexY	Pseudomonas_aeruginosa_AA43_17086_EOJPAP_15160	mexY	erythromycin; amikacin; gentamicin C; ciprofloxacin; acriflavine; tetracycline; tobramycin; meropenem; chloramphenicol; arbekacin; norfloxacin; ofloxacin; gentamicin
Pseudomonas_aeruginosa_AA43_17086_EOJPAP_16290 response regulator transcription factor ParR	Pseudomonas_aeruginosa_AA43_17086_EOJPAP_16290	ParR	erythromycin; amikacin; gentamicin C; ciprofloxacin; acriflavine; tetracycline; tobramycin; meropenem; imipenem; chloramphenicol; norfloxacin; ofloxacin; gentamicin
Pseudomonas_aeruginosa_AA43_17086_EOJPAP_16295 sensor histidine kinase ParS	Pseudomonas_aeruginosa_AA43_17086_EOJPAP_16295	ParS	erythromycin; amikacin; gentamicin C; ciprofloxacin; acriflavine; tetracycline; tobramycin; meropenem; imipenem; chloramphenicol; norfloxacin; ofloxacin; gentamicin
Pseudomonas_aeruginosa_AA43_17086_EOJPAP_18185 multidrug efflux RND transporter permease subunit MexN	Pseudomonas_aeruginosa_AA43_17086_EOJPAP_18185	mexN	chloramphenicol; thiamphenicol
Pseudomonas_aeruginosa_AA43_17086_EOJPAP_18190 multidrug efflux RND transporter periplasmic adaptor subunit MexM	Pseudomonas_aeruginosa_AA43_17086_EOJPAP_18190	mexM	chloramphenicol; thiamphenicol
Pseudomonas_aeruginosa_AA43_17086_EOJPAP_18535 proton-coupled multidrug efflux MATE transporter PmpM	Pseudomonas_aeruginosa_AA43_17086_EOJPAP_18535	PmpM	neomycin; benzalkonium chloride; chlorhexidine
Pseudomonas_aeruginosa_AA43_17086_EOJPAP_19715 FosA family fosfomycin resistance glutathione transferase	Pseudomonas_aeruginosa_AA43_17086_EOJPAP_19715	FosA	fosfomycin
Pseudomonas_aeruginosa_AA43_17086_EOJPAP_20930 Translational regulator CsrA	Pseudomonas_aeruginosa_AA43_17086_EOJPAP_20930	rsmA	trimethoprim; chloramphenicol
Pseudomonas_aeruginosa_AA43_17086_EOJPAP_21855 Vancomycin B-type resistance protein VanW	Pseudomonas_aeruginosa_AA43_17086_EOJPAP_21855	vanW gene in vanG cluster	vancomycin
Pseudomonas_aeruginosa_AA43_17086_EOJPAP_22010 type B-4 chloramphenicol O-acetyltransferase CatB7	Pseudomonas_aeruginosa_AA43_17086_EOJPAP_22010	Pseudomonas aeruginosa catB7	azidamfenicol; chloramphenicol; thiamphenicol
Pseudomonas_aeruginosa_AA43_17086_EOJPAP_22710 multidrug efflux RND transporter periplasmic adaptor subunit MexV	Pseudomonas_aeruginosa_AA43_17086_EOJPAP_22710	MexV	erythromycin; acriflavine; tetracycline; chloramphenicol
Pseudomonas_aeruginosa_AA43_17086_EOJPAP_22715 multidrug efflux RND transporter permease subunit MexW	Pseudomonas_aeruginosa_AA43_17086_EOJPAP_22715	MexW	erythromycin; acriflavine; tetracycline; chloramphenicol
Pseudomonas_aeruginosa_AA43_17086_EOJPAP_23880 multidrug efflux transporter outer membrane subunit OprJ	Pseudomonas_aeruginosa_AA43_17086_EOJPAP_23880	OprJ	erythromycin; gentamicin C; tetracycline; novobiocin; trimethoprim; chloramphenicol; ofloxacin; gentamicin
Pseudomonas_aeruginosa_AA43_17086_EOJPAP_23885 multidrug efflux RND transporter permease subunit MexD	Pseudomonas_aeruginosa_AA43_17086_EOJPAP_23885	MexD	erythromycin; gentamicin C; tetracycline; novobiocin; trimethoprim; chloramphenicol; ofloxacin; gentamicin
Pseudomonas_aeruginosa_AA43_17086_EOJPAP_23890 multidrug efflux RND transporter periplasmic adaptor subunit MexC	Pseudomonas_aeruginosa_AA43_17086_EOJPAP_23890	MexC	erythromycin; gentamicin C; tetracycline; novobiocin; trimethoprim; chloramphenicol; ofloxacin; gentamicin
Pseudomonas_aeruginosa_AA43_17086_EOJPAP_24870 two-component system sensor histidine kinase PmrB	Pseudomonas_aeruginosa_AA43_17086_EOJPAP_24870	basS	polymyxin B
Pseudomonas_aeruginosa_AA43_17086_EOJPAP_25885 efflux transporter outer membrane subunit OpmH	Pseudomonas_aeruginosa_AA43_17086_EOJPAP_25885	OpmH	triclosan
Pseudomonas_aeruginosa_AA43_17086_EOJPAP_25970 Multidrug transporter PA4990	Pseudomonas_aeruginosa_AA43_17086_EOJPAP_25970	Pseudomonas aeruginosa emrE	gentamicin C; gentamicin
Pseudomonas_aeruginosa_AA43_17086_EOJPAP_28725 oxacillin-hydrolyzing class D beta-lactamase OXA-50	Pseudomonas_aeruginosa_AA43_17086_EOJPAP_28725	OXA-50	oxacillin; ampicillin; cefalotin
Pseudomonas_aeruginosa_AES1M_10829_GKPBFH_00825 triclosan efflux RND transporter adaptor protein TriA	Pseudomonas_aeruginosa_AES1M_10829_GKPBFH_00825	TriA	triclosan
Pseudomonas_aeruginosa_AES1M_10829_GKPBFH_00830 triclosan efflux RND transporter adaptor protein TriB	Pseudomonas_aeruginosa_AES1M_10829_GKPBFH_00830	TriB	triclosan
Pseudomonas_aeruginosa_AES1M_10829_GKPBFH_00835 triclosan efflux RND transporter permease subunit TriC	Pseudomonas_aeruginosa_AES1M_10829_GKPBFH_00835	TriC	triclosan
Pseudomonas_aeruginosa_AES1M_10829_GKPBFH_02210 multidrug efflux RND transporter periplasmic adaptor subunit MexA	Pseudomonas_aeruginosa_AES1M_10829_GKPBFH_02210	MexA	erythromycin; ciprofloxacin; tetracycline; ceftazidime; ceftriaxone; meropenem; novobiocin; azithromycin; trimethoprim; sulfamethoxazole; chloramphenicol; aztreonam; colistin A; colistin B; ampicillin; nalidixic acid; panipenem; ticarcillin; trimethoprim-sulfamethoxazole
Pseudomonas_aeruginosa_AES1M_10829_GKPBFH_02215 multidrug efflux RND transporter permease subunit MexB	Pseudomonas_aeruginosa_AES1M_10829_GKPBFH_02215	MexB	erythromycin; ciprofloxacin; tetracycline; ceftazidime; ceftriaxone; meropenem; novobiocin; azithromycin; trimethoprim; sulfamethoxazole; chloramphenicol; aztreonam; colistin A; colistin B; ampicillin; nalidixic acid; panipenem; ticarcillin; trimethoprim-sulfamethoxazole
Pseudomonas_aeruginosa_AES1M_10829_GKPBFH_02220 multidrug efflux RND transporter outer membrane channel subunit OprM	Pseudomonas_aeruginosa_AES1M_10829_GKPBFH_02220	OprM	erythromycin; amikacin; gentamicin C; ciprofloxacin; acriflavine; tetracycline; tobramycin; ceftazidime; ceftriaxone; meropenem; novobiocin; azithromycin; trimethoprim; sulfamethoxazole; chloramphenicol; thiamphenicol; aztreonam; colistin A; colistin B; ampicillin; nalidixic acid; norfloxacin; ofloxacin; panipenem; ticarcillin; trimethoprim-sulfamethoxazole; gentamicin
Pseudomonas_aeruginosa_AES1M_10829_GKPBFH_03885 multidrug efflux RND transporter periplasmic adaptor subunit MexC	Pseudomonas_aeruginosa_AES1M_10829_GKPBFH_03885	MexC	erythromycin; gentamicin C; tetracycline; novobiocin; trimethoprim; chloramphenicol; ofloxacin; gentamicin
Pseudomonas_aeruginosa_AES1M_10829_GKPBFH_03890 multidrug efflux RND transporter permease subunit MexD	Pseudomonas_aeruginosa_AES1M_10829_GKPBFH_03890	MexD	erythromycin; gentamicin C; tetracycline; novobiocin; trimethoprim; chloramphenicol; ofloxacin; gentamicin
Pseudomonas_aeruginosa_AES1M_10829_GKPBFH_03895 multidrug efflux transporter outer membrane subunit OprJ	Pseudomonas_aeruginosa_AES1M_10829_GKPBFH_03895	OprJ	erythromycin; gentamicin C; tetracycline; novobiocin; trimethoprim; chloramphenicol; ofloxacin; gentamicin
Pseudomonas_aeruginosa_AES1M_10829_GKPBFH_05065 multidrug efflux RND transporter permease subunit MexW	Pseudomonas_aeruginosa_AES1M_10829_GKPBFH_05065	MexW	erythromycin; acriflavine; tetracycline; chloramphenicol
Pseudomonas_aeruginosa_AES1M_10829_GKPBFH_05070 multidrug efflux RND transporter periplasmic adaptor subunit MexV	Pseudomonas_aeruginosa_AES1M_10829_GKPBFH_05070	MexV	erythromycin; acriflavine; tetracycline; chloramphenicol
Pseudomonas_aeruginosa_AES1M_10829_GKPBFH_05790 type B-4 chloramphenicol O-acetyltransferase CatB7	Pseudomonas_aeruginosa_AES1M_10829_GKPBFH_05790	Pseudomonas aeruginosa catB7	azidamfenicol; chloramphenicol; thiamphenicol
Pseudomonas_aeruginosa_AES1M_10829_GKPBFH_06025 Vancomycin B-type resistance protein VanW	Pseudomonas_aeruginosa_AES1M_10829_GKPBFH_06025	vanW gene in vanG cluster	vancomycin
Pseudomonas_aeruginosa_AES1M_10829_GKPBFH_06905 Translational regulator CsrA	Pseudomonas_aeruginosa_AES1M_10829_GKPBFH_06905	rsmA	trimethoprim; chloramphenicol
Pseudomonas_aeruginosa_AES1M_10829_GKPBFH_08105 FosA family fosfomycin resistance glutathione transferase	Pseudomonas_aeruginosa_AES1M_10829_GKPBFH_08105	FosA	fosfomycin
Pseudomonas_aeruginosa_AES1M_10829_GKPBFH_09200 multidrug efflux RND transporter periplasmic adaptor subunit MexM	Pseudomonas_aeruginosa_AES1M_10829_GKPBFH_09200	mexM	chloramphenicol; thiamphenicol
Pseudomonas_aeruginosa_AES1M_10829_GKPBFH_09205 multidrug efflux RND transporter permease subunit MexN	Pseudomonas_aeruginosa_AES1M_10829_GKPBFH_09205	mexN	chloramphenicol; thiamphenicol
Pseudomonas_aeruginosa_AES1M_10829_GKPBFH_10240 proton-coupled multidrug efflux MATE transporter PmpM	Pseudomonas_aeruginosa_AES1M_10829_GKPBFH_10240	PmpM	neomycin; benzalkonium chloride; chlorhexidine
Pseudomonas_aeruginosa_AES1M_10829_GKPBFH_11785 sensor histidine kinase ParS	Pseudomonas_aeruginosa_AES1M_10829_GKPBFH_11785	ParS	erythromycin; amikacin; gentamicin C; ciprofloxacin; acriflavine; tetracycline; tobramycin; meropenem; imipenem; chloramphenicol; norfloxacin; ofloxacin; gentamicin
Pseudomonas_aeruginosa_AES1M_10829_GKPBFH_11790 response regulator transcription factor ParR	Pseudomonas_aeruginosa_AES1M_10829_GKPBFH_11790	ParR	erythromycin; amikacin; gentamicin C; ciprofloxacin; acriflavine; tetracycline; tobramycin; meropenem; imipenem; chloramphenicol; norfloxacin; ofloxacin; gentamicin
Pseudomonas_aeruginosa_AES1M_10829_GKPBFH_12970 multidrug efflux RND transporter permease subunit MexY	Pseudomonas_aeruginosa_AES1M_10829_GKPBFH_12970	mexY	erythromycin; amikacin; gentamicin C; ciprofloxacin; acriflavine; tetracycline; tobramycin; meropenem; chloramphenicol; arbekacin; norfloxacin; ofloxacin; gentamicin
Pseudomonas_aeruginosa_AES1M_10829_GKPBFH_14310 Redox-sensitive transcriptional activator SoxR	Pseudomonas_aeruginosa_AES1M_10829_GKPBFH_14310	Pseudomonas aeruginosa soxR	tigecycline; ciprofloxacin; acriflavine; tetracycline; rifampin; chloramphenicol; ampicillin; norfloxacin; cefalotin; triclosan
Pseudomonas_aeruginosa_AES1M_10829_GKPBFH_15430 MexE family multidrug efflux RND transporter periplasmic adaptor subunit	Pseudomonas_aeruginosa_AES1M_10829_GKPBFH_15430	MexE	ciprofloxacin; trimethoprim; chloramphenicol; norfloxacin
Pseudomonas_aeruginosa_AES1M_10829_GKPBFH_15435 multidrug efflux RND transporter permease subunit MexF	Pseudomonas_aeruginosa_AES1M_10829_GKPBFH_15435	MexF	ciprofloxacin; trimethoprim; chloramphenicol; norfloxacin
Pseudomonas_aeruginosa_AES1M_10829_GKPBFH_15440 multidrug efflux RND transporter outer membrane subunit OprN	Pseudomonas_aeruginosa_AES1M_10829_GKPBFH_15440	OprN	ciprofloxacin; trimethoprim; chloramphenicol; norfloxacin
Pseudomonas_aeruginosa_AES1M_10829_GKPBFH_15595 multidrug efflux RND transporter outer membrane subunit OpmB	Pseudomonas_aeruginosa_AES1M_10829_GKPBFH_15595	OpmB	erythromycin; tetracycline; novobiocin; aztreonam; kitasamycin; rokitamycin
Pseudomonas_aeruginosa_AES1M_10829_GKPBFH_15600 multidrug efflux RND transporter permease subunit MuxC	Pseudomonas_aeruginosa_AES1M_10829_GKPBFH_15600	MuxC	erythromycin; tetracycline; novobiocin; aztreonam; kitasamycin; rokitamycin
Pseudomonas_aeruginosa_AES1M_10829_GKPBFH_15605 multidrug efflux RND transporter permease subunit MuxB	Pseudomonas_aeruginosa_AES1M_10829_GKPBFH_15605	MuxB	erythromycin; tetracycline; novobiocin; aztreonam; kitasamycin; rokitamycin
Pseudomonas_aeruginosa_AES1M_10829_GKPBFH_15610 multidrug efflux RND transporter periplasmic adaptor subunit MuxA	Pseudomonas_aeruginosa_AES1M_10829_GKPBFH_15610	MuxA	erythromycin; tetracycline; novobiocin; aztreonam; kitasamycin; rokitamycin
Pseudomonas_aeruginosa_AES1M_10829_GKPBFH_19245 cationic peptide response regulator transcription factor CprR	Pseudomonas_aeruginosa_AES1M_10829_GKPBFH_19245	cprR	polymyxin B; colistin A; colistin B
Pseudomonas_aeruginosa_AES1M_10829_GKPBFH_19250 cationic peptide sensor histidine kinase CprS	Pseudomonas_aeruginosa_AES1M_10829_GKPBFH_19250	cprS	polymyxin B; colistin A; colistin B
Pseudomonas_aeruginosa_AES1M_10829_GKPBFH_19900 DNA-binding response regulator	Pseudomonas_aeruginosa_AES1M_10829_GKPBFH_19900	Pseudomonas aeruginosa CpxR	neomycin; erythromycin; amikacin; ciprofloxacin; kanamycin A; tetracycline; tobramycin; ceftazidime; ceftriaxone; meropenem; novobiocin; azithromycin; trimethoprim; sulfamethoxazole; chloramphenicol; aztreonam; colistin A; colistin B; ampicillin; panipenem; trimethoprim-sulfamethoxazole; gentamicin
Pseudomonas_aeruginosa_AES1M_10829_GKPBFH_21470 multidrug efflux transporter outer membrane subunit OpmE	Pseudomonas_aeruginosa_AES1M_10829_GKPBFH_21470	opmE	erythromycin; acriflavine; tetracycline; imipenem; trimethoprim; chloramphenicol; thiamphenicol; kitasamycin; rokitamycin
Pseudomonas_aeruginosa_AES1M_10829_GKPBFH_21475 multidrug efflux RND transporter permease subunit MexQ	Pseudomonas_aeruginosa_AES1M_10829_GKPBFH_21475	mexQ	erythromycin; acriflavine; tetracycline; imipenem; trimethoprim; chloramphenicol; thiamphenicol; kitasamycin; rokitamycin
Pseudomonas_aeruginosa_AES1M_10829_GKPBFH_21480 multidrug efflux RND transporter periplasmic adaptor subunit MexP	Pseudomonas_aeruginosa_AES1M_10829_GKPBFH_21480	mexP	erythromycin; acriflavine; tetracycline; imipenem; trimethoprim; chloramphenicol; thiamphenicol; kitasamycin; rokitamycin
Pseudomonas_aeruginosa_AES1M_10829_GKPBFH_21635 Bifunctional polymyxin resistance protein ArnA	Pseudomonas_aeruginosa_AES1M_10829_GKPBFH_21635	arnA	polymyxin B
Pseudomonas_aeruginosa_AES1M_10829_GKPBFH_21645 Undecaprenyl phosphate-alpha-4-amino-4-deoxy-L-arabinose arabinosyl transferase	Pseudomonas_aeruginosa_AES1M_10829_GKPBFH_21645	ArnT	colistin A; colistin B
Pseudomonas_aeruginosa_AES1M_10829_GKPBFH_22260 multidrug efflux RND transporter permease subunit MexK	Pseudomonas_aeruginosa_AES1M_10829_GKPBFH_22260	MexK	erythromycin; tetracycline; triclosan
Pseudomonas_aeruginosa_AES1M_10829_GKPBFH_22265 multidrug efflux RND transporter periplasmic adaptor subunit MexJ	Pseudomonas_aeruginosa_AES1M_10829_GKPBFH_22265	MexJ	erythromycin; tetracycline; triclosan
Pseudomonas_aeruginosa_AES1M_10829_GKPBFH_22270 efflux system transcriptional repressor MexL	Pseudomonas_aeruginosa_AES1M_10829_GKPBFH_22270	MexL	erythromycin; tetracycline; triclosan
Pseudomonas_aeruginosa_AES1M_10829_GKPBFH_23030 Sec translocon accessory complex subunit YajC	Pseudomonas_aeruginosa_AES1M_10829_GKPBFH_23030	YajC	vancomycin; tigecycline; tetracycline; linezolid; rifampin; chloramphenicol; ampicillin; cefalotin; triclosan
Pseudomonas_aeruginosa_2857_22374_DLKDCH_29175 two-component system response regulator PrmA	Pseudomonas_aeruginosa_2857_22374_DLKDCH_29175	basR	polymyxin B
Pseudomonas_aeruginosa_2880_22888_JKFOLG_09905 DNA gyrase subunit A	Pseudomonas_aeruginosa_2880_22888_JKFOLG_09905	Pseudomonas aeruginosa gyrA conferring resistance to fluoroquinolones	ciprofloxacin; levofloxacin; ofloxacin; sparfloxacin; pefloxacin; sitafloxacin
Pseudomonas_aeruginosa_2880_22888_JKFOLG_29070 two-component system response regulator PrmA	Pseudomonas_aeruginosa_2880_22888_JKFOLG_29070	basR	polymyxin B
Pseudomonas_aeruginosa_A0002_16709_OKJECJ_26520 two-component system response regulator PrmA	Pseudomonas_aeruginosa_A0002_16709_OKJECJ_26520	basR	polymyxin B
Pseudomonas_aeruginosa_A5803_17085_MDLNGJ_09850 DNA gyrase subunit A	Pseudomonas_aeruginosa_A5803_17085_MDLNGJ_09850	Pseudomonas aeruginosa gyrA conferring resistance to fluoroquinolones	ciprofloxacin; levofloxacin; ofloxacin; sparfloxacin; pefloxacin; sitafloxacin
Pseudomonas_aeruginosa_A681_11948_LFHMBJ_10000 DNA gyrase subunit A	Pseudomonas_aeruginosa_A681_11948_LFHMBJ_10000	Pseudomonas aeruginosa gyrA conferring resistance to fluoroquinolones	ciprofloxacin; levofloxacin; ofloxacin; sparfloxacin; pefloxacin; sitafloxacin
Pseudomonas_aeruginosa_A681_11948_LFHMBJ_27060 two-component system response regulator PrmA	Pseudomonas_aeruginosa_A681_11948_LFHMBJ_27060	basR	polymyxin B
Pseudomonas_aeruginosa_AA2_15463_NGKOFD_24910 two-component system response regulator PrmA	Pseudomonas_aeruginosa_AA2_15463_NGKOFD_24910	basR	polymyxin B
Pseudomonas_aeruginosa_AA43_17086_EOJPAP_24865 two-component system response regulator PrmA	Pseudomonas_aeruginosa_AA43_17086_EOJPAP_24865	basR	polymyxin B
Pseudomonas_aeruginosa_AES1M_10829_GKPBFH_19705 DNA gyrase subunit A	Pseudomonas_aeruginosa_AES1M_10829_GKPBFH_19705	Pseudomonas aeruginosa gyrA conferring resistance to fluoroquinolones	ciprofloxacin; levofloxacin; ofloxacin; sparfloxacin; pefloxacin; sitafloxacin
Pseudomonas_aeruginosa_2857_22374_DLKDCH_27980 efflux pump transcriptional repressor NfxB	Pseudomonas_aeruginosa_2857_22374_DLKDCH_27980	Type A NfxB	erythromycin; tetracycline; novobiocin; trimethoprim; chloramphenicol; ofloxacin
Pseudomonas_aeruginosa_2880_22888_JKFOLG_02445 MarR family transcriptional repressor MexR	Pseudomonas_aeruginosa_2880_22888_JKFOLG_02445	MexR	erythromycin; ciprofloxacin; tetracycline; ceftazidime; ceftriaxone; meropenem; novobiocin; azithromycin; trimethoprim; sulfamethoxazole; chloramphenicol; aztreonam; colistin A; colistin B; ampicillin; panipenem; trimethoprim-sulfamethoxazole
Pseudomonas_aeruginosa_2880_22888_JKFOLG_07150 efflux system transcriptional repressor NalC	Pseudomonas_aeruginosa_2880_22888_JKFOLG_07150	nalC	erythromycin; ciprofloxacin; tetracycline; ceftazidime; ceftriaxone; meropenem; novobiocin; azithromycin; trimethoprim; sulfamethoxazole; chloramphenicol; aztreonam; colistin A; colistin B; ampicillin; panipenem; trimethoprim-sulfamethoxazole
Pseudomonas_aeruginosa_2880_22888_JKFOLG_07895 efflux system transcriptional repressor NalD	Pseudomonas_aeruginosa_2880_22888_JKFOLG_07895	nalD	erythromycin; ciprofloxacin; tetracycline; ceftazidime; ceftriaxone; meropenem; novobiocin; azithromycin; trimethoprim; sulfamethoxazole; chloramphenicol; aztreonam; colistin A; colistin B; ampicillin; nalidixic acid; panipenem; ticarcillin; trimethoprim-sulfamethoxazole
Pseudomonas_aeruginosa_2880_22888_JKFOLG_14630 multidrug efflux system transcriptional regulator MexT	Pseudomonas_aeruginosa_2880_22888_JKFOLG_14630	MexT	ciprofloxacin; trimethoprim; chloramphenicol
Pseudomonas_aeruginosa_2880_22888_JKFOLG_14635 oxidoreductase MexS	Pseudomonas_aeruginosa_2880_22888_JKFOLG_14635	MexS	ciprofloxacin; trimethoprim; chloramphenicol
Pseudomonas_aeruginosa_2880_22888_JKFOLG_17415 TetR family transcriptional regulator AmrR	Pseudomonas_aeruginosa_2880_22888_JKFOLG_17415	MexZ	erythromycin; amikacin; gentamicin C; ciprofloxacin; acriflavine; tetracycline; tobramycin; meropenem; chloramphenicol; arbekacin; norfloxacin; ofloxacin; gentamicin
Pseudomonas_aeruginosa_2880_22888_JKFOLG_27695 efflux pump transcriptional repressor NfxB	Pseudomonas_aeruginosa_2880_22888_JKFOLG_27695	Type A NfxB	erythromycin; tetracycline; novobiocin; trimethoprim; chloramphenicol; ofloxacin
Pseudomonas_aeruginosa_60503_11947_OAIIFD_02240 MarR family transcriptional repressor MexR	Pseudomonas_aeruginosa_60503_11947_OAIIFD_02240	MexR	erythromycin; ciprofloxacin; tetracycline; ceftazidime; ceftriaxone; meropenem; novobiocin; azithromycin; trimethoprim; sulfamethoxazole; chloramphenicol; aztreonam; colistin A; colistin B; ampicillin; panipenem; trimethoprim-sulfamethoxazole
Pseudomonas_aeruginosa_60503_11947_OAIIFD_06325 efflux system transcriptional repressor NalC	Pseudomonas_aeruginosa_60503_11947_OAIIFD_06325	nalC	erythromycin; ciprofloxacin; tetracycline; ceftazidime; ceftriaxone; meropenem; novobiocin; azithromycin; trimethoprim; sulfamethoxazole; chloramphenicol; aztreonam; colistin A; colistin B; ampicillin; panipenem; trimethoprim-sulfamethoxazole
Pseudomonas_aeruginosa_60503_11947_OAIIFD_07080 efflux system transcriptional repressor NalD	Pseudomonas_aeruginosa_60503_11947_OAIIFD_07080	nalD	erythromycin; ciprofloxacin; tetracycline; ceftazidime; ceftriaxone; meropenem; novobiocin; azithromycin; trimethoprim; sulfamethoxazole; chloramphenicol; aztreonam; colistin A; colistin B; ampicillin; nalidixic acid; panipenem; ticarcillin; trimethoprim-sulfamethoxazole
Pseudomonas_aeruginosa_60503_11947_OAIIFD_13145 multidrug efflux system transcriptional regulator MexT	Pseudomonas_aeruginosa_60503_11947_OAIIFD_13145	MexT	ciprofloxacin; trimethoprim; chloramphenicol
Pseudomonas_aeruginosa_60503_11947_OAIIFD_13150 oxidoreductase MexS	Pseudomonas_aeruginosa_60503_11947_OAIIFD_13150	MexS	ciprofloxacin; trimethoprim; chloramphenicol
Pseudomonas_aeruginosa_60503_11947_OAIIFD_15575 TetR family transcriptional regulator AmrR	Pseudomonas_aeruginosa_60503_11947_OAIIFD_15575	MexZ	erythromycin; amikacin; gentamicin C; ciprofloxacin; acriflavine; tetracycline; tobramycin; meropenem; chloramphenicol; arbekacin; norfloxacin; ofloxacin; gentamicin
Pseudomonas_aeruginosa_60503_11947_OAIIFD_26785 efflux pump transcriptional repressor NfxB	Pseudomonas_aeruginosa_60503_11947_OAIIFD_26785	Type A NfxB	erythromycin; tetracycline; novobiocin; trimethoprim; chloramphenicol; ofloxacin
Pseudomonas_aeruginosa_A0002_16709_OKJECJ_02145 MarR family transcriptional repressor MexR	Pseudomonas_aeruginosa_A0002_16709_OKJECJ_02145	MexR	erythromycin; ciprofloxacin; tetracycline; ceftazidime; ceftriaxone; meropenem; novobiocin; azithromycin; trimethoprim; sulfamethoxazole; chloramphenicol; aztreonam; colistin A; colistin B; ampicillin; panipenem; trimethoprim-sulfamethoxazole
Pseudomonas_aeruginosa_A0002_16709_OKJECJ_06640 efflux system transcriptional repressor NalC	Pseudomonas_aeruginosa_A0002_16709_OKJECJ_06640	nalC	erythromycin; ciprofloxacin; tetracycline; ceftazidime; ceftriaxone; meropenem; novobiocin; azithromycin; trimethoprim; sulfamethoxazole; chloramphenicol; aztreonam; colistin A; colistin B; ampicillin; panipenem; trimethoprim-sulfamethoxazole
Pseudomonas_aeruginosa_A0002_16709_OKJECJ_07385 efflux system transcriptional repressor NalD	Pseudomonas_aeruginosa_A0002_16709_OKJECJ_07385	nalD	erythromycin; ciprofloxacin; tetracycline; ceftazidime; ceftriaxone; meropenem; novobiocin; azithromycin; trimethoprim; sulfamethoxazole; chloramphenicol; aztreonam; colistin A; colistin B; ampicillin; nalidixic acid; panipenem; ticarcillin; trimethoprim-sulfamethoxazole
Pseudomonas_aeruginosa_A0002_16709_OKJECJ_13680 multidrug efflux system transcriptional regulator MexT	Pseudomonas_aeruginosa_A0002_16709_OKJECJ_13680	MexT	ciprofloxacin; trimethoprim; chloramphenicol
Pseudomonas_aeruginosa_A0002_16709_OKJECJ_13685 oxidoreductase MexS	Pseudomonas_aeruginosa_A0002_16709_OKJECJ_13685	MexS	ciprofloxacin; trimethoprim; chloramphenicol
Pseudomonas_aeruginosa_A0002_16709_OKJECJ_16085 TetR family transcriptional regulator	Pseudomonas_aeruginosa_A0002_16709_OKJECJ_16085	MexZ	erythromycin; amikacin; gentamicin C; ciprofloxacin; acriflavine; tetracycline; tobramycin; meropenem; chloramphenicol; arbekacin; norfloxacin; ofloxacin; gentamicin
Pseudomonas_aeruginosa_A0002_16709_OKJECJ_25550 efflux pump transcriptional repressor NfxB	Pseudomonas_aeruginosa_A0002_16709_OKJECJ_25550	Type A NfxB	erythromycin; tetracycline; novobiocin; trimethoprim; chloramphenicol; ofloxacin
Pseudomonas_aeruginosa_A5803_17085_MDLNGJ_02175 MarR family transcriptional repressor MexR	Pseudomonas_aeruginosa_A5803_17085_MDLNGJ_02175	MexR	erythromycin; ciprofloxacin; tetracycline; ceftazidime; ceftriaxone; meropenem; novobiocin; azithromycin; trimethoprim; sulfamethoxazole; chloramphenicol; aztreonam; colistin A; colistin B; ampicillin; panipenem; trimethoprim-sulfamethoxazole
Pseudomonas_aeruginosa_A5803_17085_MDLNGJ_06475 efflux system transcriptional repressor NalC	Pseudomonas_aeruginosa_A5803_17085_MDLNGJ_06475	nalC	erythromycin; ciprofloxacin; tetracycline; ceftazidime; ceftriaxone; meropenem; novobiocin; azithromycin; trimethoprim; sulfamethoxazole; chloramphenicol; aztreonam; colistin A; colistin B; ampicillin; panipenem; trimethoprim-sulfamethoxazole
Pseudomonas_aeruginosa_A5803_17085_MDLNGJ_07780 efflux system transcriptional repressor NalD	Pseudomonas_aeruginosa_A5803_17085_MDLNGJ_07780	nalD	erythromycin; ciprofloxacin; tetracycline; ceftazidime; ceftriaxone; meropenem; novobiocin; azithromycin; trimethoprim; sulfamethoxazole; chloramphenicol; aztreonam; colistin A; colistin B; ampicillin; nalidixic acid; panipenem; ticarcillin; trimethoprim-sulfamethoxazole
Pseudomonas_aeruginosa_A5803_17085_MDLNGJ_14305 multidrug efflux system transcriptional regulator MexT	Pseudomonas_aeruginosa_A5803_17085_MDLNGJ_14305	MexT	ciprofloxacin; trimethoprim; chloramphenicol
Pseudomonas_aeruginosa_A5803_17085_MDLNGJ_14310 oxidoreductase MexS	Pseudomonas_aeruginosa_A5803_17085_MDLNGJ_14310	MexS	ciprofloxacin; trimethoprim; chloramphenicol
Pseudomonas_aeruginosa_A5803_17085_MDLNGJ_16775 TetR family transcriptional regulator AmrR	Pseudomonas_aeruginosa_A5803_17085_MDLNGJ_16775	MexZ	erythromycin; amikacin; gentamicin C; ciprofloxacin; acriflavine; tetracycline; tobramycin; meropenem; chloramphenicol; arbekacin; norfloxacin; ofloxacin; gentamicin
Pseudomonas_aeruginosa_A5803_17085_MDLNGJ_26885 efflux pump transcriptional repressor NfxB	Pseudomonas_aeruginosa_A5803_17085_MDLNGJ_26885	Type A NfxB	erythromycin; tetracycline; novobiocin; trimethoprim; chloramphenicol; ofloxacin
Pseudomonas_aeruginosa_A681_11948_LFHMBJ_02170 MarR family transcriptional repressor MexR	Pseudomonas_aeruginosa_A681_11948_LFHMBJ_02170	MexR	erythromycin; ciprofloxacin; tetracycline; ceftazidime; ceftriaxone; meropenem; novobiocin; azithromycin; trimethoprim; sulfamethoxazole; chloramphenicol; aztreonam; colistin A; colistin B; ampicillin; panipenem; trimethoprim-sulfamethoxazole
Pseudomonas_aeruginosa_A681_11948_LFHMBJ_06860 efflux system transcriptional repressor NalC	Pseudomonas_aeruginosa_A681_11948_LFHMBJ_06860	nalC	erythromycin; ciprofloxacin; tetracycline; ceftazidime; ceftriaxone; meropenem; novobiocin; azithromycin; trimethoprim; sulfamethoxazole; chloramphenicol; aztreonam; colistin A; colistin B; ampicillin; panipenem; trimethoprim-sulfamethoxazole
Pseudomonas_aeruginosa_A681_11948_LFHMBJ_07610 efflux system transcriptional repressor NalD	Pseudomonas_aeruginosa_A681_11948_LFHMBJ_07610	nalD	erythromycin; ciprofloxacin; tetracycline; ceftazidime; ceftriaxone; meropenem; novobiocin; azithromycin; trimethoprim; sulfamethoxazole; chloramphenicol; aztreonam; colistin A; colistin B; ampicillin; nalidixic acid; panipenem; ticarcillin; trimethoprim-sulfamethoxazole
Pseudomonas_aeruginosa_A681_11948_LFHMBJ_13740 multidrug efflux system transcriptional regulator MexT	Pseudomonas_aeruginosa_A681_11948_LFHMBJ_13740	MexT	ciprofloxacin; trimethoprim; chloramphenicol
Pseudomonas_aeruginosa_A681_11948_LFHMBJ_13745 oxidoreductase MexS	Pseudomonas_aeruginosa_A681_11948_LFHMBJ_13745	MexS	ciprofloxacin; trimethoprim; chloramphenicol
Pseudomonas_aeruginosa_A681_11948_LFHMBJ_16300 TetR family transcriptional regulator AmrR	Pseudomonas_aeruginosa_A681_11948_LFHMBJ_16300	MexZ	erythromycin; amikacin; gentamicin C; ciprofloxacin; acriflavine; tetracycline; tobramycin; meropenem; chloramphenicol; arbekacin; norfloxacin; ofloxacin; gentamicin
Pseudomonas_aeruginosa_A681_11948_LFHMBJ_26005 efflux pump transcriptional repressor NfxB	Pseudomonas_aeruginosa_A681_11948_LFHMBJ_26005	Type A NfxB	erythromycin; tetracycline; novobiocin; trimethoprim; chloramphenicol; ofloxacin
Pseudomonas_aeruginosa_AA2_15463_NGKOFD_02180 MarR family transcriptional repressor MexR	Pseudomonas_aeruginosa_AA2_15463_NGKOFD_02180	MexR	erythromycin; ciprofloxacin; tetracycline; ceftazidime; ceftriaxone; meropenem; novobiocin; azithromycin; trimethoprim; sulfamethoxazole; chloramphenicol; aztreonam; colistin A; colistin B; ampicillin; panipenem; trimethoprim-sulfamethoxazole
Pseudomonas_aeruginosa_AA2_15463_NGKOFD_06295 efflux system transcriptional repressor NalC	Pseudomonas_aeruginosa_AA2_15463_NGKOFD_06295	nalC	erythromycin; ciprofloxacin; tetracycline; ceftazidime; ceftriaxone; meropenem; novobiocin; azithromycin; trimethoprim; sulfamethoxazole; chloramphenicol; aztreonam; colistin A; colistin B; ampicillin; panipenem; trimethoprim-sulfamethoxazole
Pseudomonas_aeruginosa_AA2_15463_NGKOFD_07040 efflux system transcriptional repressor NalD	Pseudomonas_aeruginosa_AA2_15463_NGKOFD_07040	nalD	erythromycin; ciprofloxacin; tetracycline; ceftazidime; ceftriaxone; meropenem; novobiocin; azithromycin; trimethoprim; sulfamethoxazole; chloramphenicol; aztreonam; colistin A; colistin B; ampicillin; nalidixic acid; panipenem; ticarcillin; trimethoprim-sulfamethoxazole
Pseudomonas_aeruginosa_AA2_15463_NGKOFD_12735 multidrug efflux system transcriptional regulator MexT	Pseudomonas_aeruginosa_AA2_15463_NGKOFD_12735	MexT	ciprofloxacin; trimethoprim; chloramphenicol
Pseudomonas_aeruginosa_AA2_15463_NGKOFD_12740 oxidoreductase MexS	Pseudomonas_aeruginosa_AA2_15463_NGKOFD_12740	MexS	ciprofloxacin; trimethoprim; chloramphenicol
Pseudomonas_aeruginosa_AA2_15463_NGKOFD_15205 TetR family transcriptional regulator AmrR	Pseudomonas_aeruginosa_AA2_15463_NGKOFD_15205	MexZ	erythromycin; amikacin; gentamicin C; ciprofloxacin; acriflavine; tetracycline; tobramycin; meropenem; chloramphenicol; arbekacin; norfloxacin; ofloxacin; gentamicin
Pseudomonas_aeruginosa_AA2_15463_NGKOFD_23940 efflux pump transcriptional repressor NfxB	Pseudomonas_aeruginosa_AA2_15463_NGKOFD_23940	Type A NfxB	erythromycin; tetracycline; novobiocin; trimethoprim; chloramphenicol; ofloxacin
Pseudomonas_aeruginosa_AA43_17086_EOJPAP_02175 MarR family transcriptional repressor MexR	Pseudomonas_aeruginosa_AA43_17086_EOJPAP_02175	MexR	erythromycin; ciprofloxacin; tetracycline; ceftazidime; ceftriaxone; meropenem; novobiocin; azithromycin; trimethoprim; sulfamethoxazole; chloramphenicol; aztreonam; colistin A; colistin B; ampicillin; panipenem; trimethoprim-sulfamethoxazole
Pseudomonas_aeruginosa_AA43_17086_EOJPAP_06290 efflux system transcriptional repressor NalC	Pseudomonas_aeruginosa_AA43_17086_EOJPAP_06290	nalC	erythromycin; ciprofloxacin; tetracycline; ceftazidime; ceftriaxone; meropenem; novobiocin; azithromycin; trimethoprim; sulfamethoxazole; chloramphenicol; aztreonam; colistin A; colistin B; ampicillin; panipenem; trimethoprim-sulfamethoxazole
Pseudomonas_aeruginosa_AA43_17086_EOJPAP_07035 efflux system transcriptional repressor NalD	Pseudomonas_aeruginosa_AA43_17086_EOJPAP_07035	nalD	erythromycin; ciprofloxacin; tetracycline; ceftazidime; ceftriaxone; meropenem; novobiocin; azithromycin; trimethoprim; sulfamethoxazole; chloramphenicol; aztreonam; colistin A; colistin B; ampicillin; nalidixic acid; panipenem; ticarcillin; trimethoprim-sulfamethoxazole
Pseudomonas_aeruginosa_AA43_17086_EOJPAP_12725 multidrug efflux system transcriptional regulator MexT	Pseudomonas_aeruginosa_AA43_17086_EOJPAP_12725	MexT	ciprofloxacin; trimethoprim; chloramphenicol
Pseudomonas_aeruginosa_AA43_17086_EOJPAP_12730 oxidoreductase MexS	Pseudomonas_aeruginosa_AA43_17086_EOJPAP_12730	MexS	ciprofloxacin; trimethoprim; chloramphenicol
Pseudomonas_aeruginosa_AA43_17086_EOJPAP_15150 TetR family transcriptional regulator AmrR	Pseudomonas_aeruginosa_AA43_17086_EOJPAP_15150	MexZ	erythromycin; amikacin; gentamicin C; ciprofloxacin; acriflavine; tetracycline; tobramycin; meropenem; chloramphenicol; arbekacin; norfloxacin; ofloxacin; gentamicin
Pseudomonas_aeruginosa_AA43_17086_EOJPAP_23895 efflux pump transcriptional repressor NfxB	Pseudomonas_aeruginosa_AA43_17086_EOJPAP_23895	Type A NfxB	erythromycin; tetracycline; novobiocin; trimethoprim; chloramphenicol; ofloxacin
Pseudomonas_aeruginosa_AES1M_10829_GKPBFH_02205 MarR family transcriptional repressor MexR	Pseudomonas_aeruginosa_AES1M_10829_GKPBFH_02205	MexR	erythromycin; ciprofloxacin; tetracycline; ceftazidime; ceftriaxone; meropenem; novobiocin; azithromycin; trimethoprim; sulfamethoxazole; chloramphenicol; aztreonam; colistin A; colistin B; ampicillin; panipenem; trimethoprim-sulfamethoxazole
Pseudomonas_aeruginosa_AES1M_10829_GKPBFH_03880 efflux pump transcriptional repressor NfxB	Pseudomonas_aeruginosa_AES1M_10829_GKPBFH_03880	Type A NfxB	erythromycin; tetracycline; novobiocin; trimethoprim; chloramphenicol; ofloxacin
Pseudomonas_aeruginosa_AES1M_10829_GKPBFH_12980 TetR family transcriptional regulator AmrR	Pseudomonas_aeruginosa_AES1M_10829_GKPBFH_12980	MexZ	erythromycin; amikacin; gentamicin C; ciprofloxacin; acriflavine; tetracycline; tobramycin; meropenem; chloramphenicol; arbekacin; norfloxacin; ofloxacin; gentamicin
Pseudomonas_aeruginosa_AES1M_10829_GKPBFH_15420 oxidoreductase MexS	Pseudomonas_aeruginosa_AES1M_10829_GKPBFH_15420	MexS	ciprofloxacin; trimethoprim; chloramphenicol
Pseudomonas_aeruginosa_AES1M_10829_GKPBFH_15425 multidrug efflux system transcriptional regulator MexT	Pseudomonas_aeruginosa_AES1M_10829_GKPBFH_15425	MexT	ciprofloxacin; trimethoprim; chloramphenicol
Pseudomonas_aeruginosa_AES1M_10829_GKPBFH_21740 efflux system transcriptional repressor NalD	Pseudomonas_aeruginosa_AES1M_10829_GKPBFH_21740	nalD	erythromycin; ciprofloxacin; tetracycline; ceftazidime; ceftriaxone; meropenem; novobiocin; azithromycin; trimethoprim; sulfamethoxazole; chloramphenicol; aztreonam; colistin A; colistin B; ampicillin; nalidixic acid; panipenem; ticarcillin; trimethoprim-sulfamethoxazole
Pseudomonas_aeruginosa_AES1M_10829_GKPBFH_22485 efflux system transcriptional repressor NalC	Pseudomonas_aeruginosa_AES1M_10829_GKPBFH_22485	nalC	erythromycin; ciprofloxacin; tetracycline; ceftazidime; ceftriaxone; meropenem; novobiocin; azithromycin; trimethoprim; sulfamethoxazole; chloramphenicol; aztreonam; colistin A; colistin B; ampicillin; panipenem; trimethoprim-sulfamethoxazole
Pseudomonas_aeruginosa_AES1M_10829_GKPBFH_24540 class C extended-spectrum beta-lactamase PDC-3	Pseudomonas_aeruginosa_AES1M_10829_GKPBFH_24540	PDC-3	cefoxitin; cefazolin; ceftazidime; ceftriaxone; ampicillin; cefixime; cefalotin
Pseudomonas_aeruginosa_AES1M_10829_GKPBFH_24585 aminoglycoside O-phosphotransferase APH(3')-IIb	Pseudomonas_aeruginosa_AES1M_10829_GKPBFH_24585	APH(3')-IIb	neomycin; ribostamycin; butirosin; kanamycin A; gentamicin B; paromomycin; gentamicin
Pseudomonas_aeruginosa_AES1M_10829_GKPBFH_24670 Bcr/CflA family efflux transporter	Pseudomonas_aeruginosa_AES1M_10829_GKPBFH_24670	bcr-1	bicyclomycin
Pseudomonas_aeruginosa_AES1M_10829_GKPBFH_25010 multidrug efflux RND transporter inhibitory subunit MexG	Pseudomonas_aeruginosa_AES1M_10829_GKPBFH_25010	MexG	acriflavine; tetracycline; norfloxacin
Pseudomonas_aeruginosa_AES1M_10829_GKPBFH_25015 multidrug efflux RND transporter periplasmic adaptor MexH	Pseudomonas_aeruginosa_AES1M_10829_GKPBFH_25015	MexH	acriflavine; tetracycline; norfloxacin
Pseudomonas_aeruginosa_AES1M_10829_GKPBFH_25020 multidrug efflux RND transporter permease MexI	Pseudomonas_aeruginosa_AES1M_10829_GKPBFH_25020	MexI	acriflavine; tetracycline; norfloxacin
Pseudomonas_aeruginosa_AES1M_10829_GKPBFH_25025 multidrug efflux transporter outer membrane subunit OpmD	Pseudomonas_aeruginosa_AES1M_10829_GKPBFH_25025	OpmD	acriflavine; tetracycline; norfloxacin
Pseudomonas_aeruginosa_AES1M_10829_GKPBFH_25925 two-component system sensor histidine kinase PmrB	Pseudomonas_aeruginosa_AES1M_10829_GKPBFH_25925	basS	polymyxin B
Pseudomonas_aeruginosa_AES1M_10829_GKPBFH_26950 efflux transporter outer membrane subunit OpmH	Pseudomonas_aeruginosa_AES1M_10829_GKPBFH_26950	OpmH	triclosan
Pseudomonas_aeruginosa_AES1M_10829_GKPBFH_27035 Multidrug transporter PA4990	Pseudomonas_aeruginosa_AES1M_10829_GKPBFH_27035	Pseudomonas aeruginosa emrE	gentamicin C; gentamicin
Pseudomonas_aeruginosa_AES1M_10829_GKPBFH_29790 OXA-50 family oxacillin-hydrolyzing class D beta-lactamase OXA-904	Pseudomonas_aeruginosa_AES1M_10829_GKPBFH_29790	OXA-904	oxacillin
Pseudomonas_aeruginosa_AES1R_10830_GMDINJ_00850 triclosan efflux RND transporter adaptor protein TriA	Pseudomonas_aeruginosa_AES1R_10830_GMDINJ_00850	TriA	triclosan
Pseudomonas_aeruginosa_AES1R_10830_GMDINJ_00855 triclosan efflux RND transporter adaptor protein TriB	Pseudomonas_aeruginosa_AES1R_10830_GMDINJ_00855	TriB	triclosan
Pseudomonas_aeruginosa_AES1R_10830_GMDINJ_00860 triclosan efflux RND transporter permease subunit TriC	Pseudomonas_aeruginosa_AES1R_10830_GMDINJ_00860	TriC	triclosan
Pseudomonas_aeruginosa_AES1R_10830_GMDINJ_02220 multidrug efflux RND transporter periplasmic adaptor subunit MexA	Pseudomonas_aeruginosa_AES1R_10830_GMDINJ_02220	MexA	erythromycin; ciprofloxacin; tetracycline; ceftazidime; ceftriaxone; meropenem; novobiocin; azithromycin; trimethoprim; sulfamethoxazole; chloramphenicol; aztreonam; colistin A; colistin B; ampicillin; nalidixic acid; panipenem; ticarcillin; trimethoprim-sulfamethoxazole
Pseudomonas_aeruginosa_AES1R_10830_GMDINJ_02225 multidrug efflux RND transporter permease subunit MexB	Pseudomonas_aeruginosa_AES1R_10830_GMDINJ_02225	MexB	erythromycin; ciprofloxacin; tetracycline; ceftazidime; ceftriaxone; meropenem; novobiocin; azithromycin; trimethoprim; sulfamethoxazole; chloramphenicol; aztreonam; colistin A; colistin B; ampicillin; nalidixic acid; panipenem; ticarcillin; trimethoprim-sulfamethoxazole
Pseudomonas_aeruginosa_AES1R_10830_GMDINJ_02230 multidrug efflux RND transporter outer membrane channel subunit OprM	Pseudomonas_aeruginosa_AES1R_10830_GMDINJ_02230	OprM	erythromycin; amikacin; gentamicin C; ciprofloxacin; acriflavine; tetracycline; tobramycin; ceftazidime; ceftriaxone; meropenem; novobiocin; azithromycin; trimethoprim; sulfamethoxazole; chloramphenicol; thiamphenicol; aztreonam; colistin A; colistin B; ampicillin; nalidixic acid; norfloxacin; ofloxacin; panipenem; ticarcillin; trimethoprim-sulfamethoxazole; gentamicin
Pseudomonas_aeruginosa_AES1R_10830_GMDINJ_03825 multidrug efflux transporter outer membrane subunit OpmD	Pseudomonas_aeruginosa_AES1R_10830_GMDINJ_03825	OpmD	acriflavine; tetracycline; norfloxacin
Pseudomonas_aeruginosa_AES1R_10830_GMDINJ_03830 multidrug efflux RND transporter permease MexI	Pseudomonas_aeruginosa_AES1R_10830_GMDINJ_03830	MexI	acriflavine; tetracycline; norfloxacin
Pseudomonas_aeruginosa_AES1R_10830_GMDINJ_03835 multidrug efflux RND transporter periplasmic adaptor MexH	Pseudomonas_aeruginosa_AES1R_10830_GMDINJ_03835	MexH	acriflavine; tetracycline; norfloxacin
Pseudomonas_aeruginosa_AES1R_10830_GMDINJ_03840 multidrug efflux RND transporter inhibitory subunit MexG	Pseudomonas_aeruginosa_AES1R_10830_GMDINJ_03840	MexG	acriflavine; tetracycline; norfloxacin
Pseudomonas_aeruginosa_AES1R_10830_GMDINJ_04190 Bcr/CflA family efflux transporter	Pseudomonas_aeruginosa_AES1R_10830_GMDINJ_04190	bcr-1	bicyclomycin
Pseudomonas_aeruginosa_AES1R_10830_GMDINJ_04275 aminoglycoside O-phosphotransferase APH(3')-IIb	Pseudomonas_aeruginosa_AES1R_10830_GMDINJ_04275	APH(3')-IIb	neomycin; ribostamycin; butirosin; kanamycin A; gentamicin B; paromomycin; gentamicin
Pseudomonas_aeruginosa_AES1R_10830_GMDINJ_04320 class C extended-spectrum beta-lactamase PDC-3	Pseudomonas_aeruginosa_AES1R_10830_GMDINJ_04320	PDC-3	cefoxitin; cefazolin; ceftazidime; ceftriaxone; ampicillin; cefixime; cefalotin
Pseudomonas_aeruginosa_AES1R_10830_GMDINJ_05840 Sec translocon accessory complex subunit YajC	Pseudomonas_aeruginosa_AES1R_10830_GMDINJ_05840	YajC	vancomycin; tigecycline; tetracycline; linezolid; rifampin; chloramphenicol; ampicillin; cefalotin; triclosan
Pseudomonas_aeruginosa_AES1R_10830_GMDINJ_06600 efflux system transcriptional repressor MexL	Pseudomonas_aeruginosa_AES1R_10830_GMDINJ_06600	MexL	erythromycin; tetracycline; triclosan
Pseudomonas_aeruginosa_AES1R_10830_GMDINJ_06605 multidrug efflux RND transporter periplasmic adaptor subunit MexJ	Pseudomonas_aeruginosa_AES1R_10830_GMDINJ_06605	MexJ	erythromycin; tetracycline; triclosan
Pseudomonas_aeruginosa_AES1R_10830_GMDINJ_06610 multidrug efflux RND transporter permease subunit MexK	Pseudomonas_aeruginosa_AES1R_10830_GMDINJ_06610	MexK	erythromycin; tetracycline; triclosan
Pseudomonas_aeruginosa_AES1R_10830_GMDINJ_07225 Undecaprenyl phosphate-alpha-4-amino-4-deoxy-L-arabinose arabinosyl transferase	Pseudomonas_aeruginosa_AES1R_10830_GMDINJ_07225	ArnT	colistin A; colistin B
Pseudomonas_aeruginosa_AES1R_10830_GMDINJ_07235 Bifunctional polymyxin resistance protein ArnA	Pseudomonas_aeruginosa_AES1R_10830_GMDINJ_07235	arnA	polymyxin B
Pseudomonas_aeruginosa_AES1R_10830_GMDINJ_07390 multidrug efflux RND transporter periplasmic adaptor subunit MexP	Pseudomonas_aeruginosa_AES1R_10830_GMDINJ_07390	mexP	erythromycin; acriflavine; tetracycline; imipenem; trimethoprim; chloramphenicol; thiamphenicol; kitasamycin; rokitamycin
Pseudomonas_aeruginosa_AES1R_10830_GMDINJ_07395 multidrug efflux RND transporter permease subunit MexQ	Pseudomonas_aeruginosa_AES1R_10830_GMDINJ_07395	mexQ	erythromycin; acriflavine; tetracycline; imipenem; trimethoprim; chloramphenicol; thiamphenicol; kitasamycin; rokitamycin
Pseudomonas_aeruginosa_AES1R_10830_GMDINJ_07400 multidrug efflux transporter outer membrane subunit OpmE	Pseudomonas_aeruginosa_AES1R_10830_GMDINJ_07400	opmE	erythromycin; acriflavine; tetracycline; imipenem; trimethoprim; chloramphenicol; thiamphenicol; kitasamycin; rokitamycin
Pseudomonas_aeruginosa_AES1R_10830_GMDINJ_08960 DNA-binding response regulator	Pseudomonas_aeruginosa_AES1R_10830_GMDINJ_08960	Pseudomonas aeruginosa CpxR	neomycin; erythromycin; amikacin; ciprofloxacin; kanamycin A; tetracycline; tobramycin; ceftazidime; ceftriaxone; meropenem; novobiocin; azithromycin; trimethoprim; sulfamethoxazole; chloramphenicol; aztreonam; colistin A; colistin B; ampicillin; panipenem; trimethoprim-sulfamethoxazole; gentamicin
Pseudomonas_aeruginosa_AES1R_10830_GMDINJ_09605 cationic peptide sensor histidine kinase CprS	Pseudomonas_aeruginosa_AES1R_10830_GMDINJ_09605	cprS	polymyxin B; colistin A; colistin B
Pseudomonas_aeruginosa_AES1R_10830_GMDINJ_09610 cationic peptide response regulator transcription factor CprR	Pseudomonas_aeruginosa_AES1R_10830_GMDINJ_09610	cprR	polymyxin B; colistin A; colistin B
Pseudomonas_aeruginosa_AES1R_10830_GMDINJ_13285 multidrug efflux RND transporter periplasmic adaptor subunit MuxA	Pseudomonas_aeruginosa_AES1R_10830_GMDINJ_13285	MuxA	erythromycin; tetracycline; novobiocin; aztreonam; kitasamycin; rokitamycin
Pseudomonas_aeruginosa_AES1R_10830_GMDINJ_13290 multidrug efflux RND transporter permease subunit MuxB	Pseudomonas_aeruginosa_AES1R_10830_GMDINJ_13290	MuxB	erythromycin; tetracycline; novobiocin; aztreonam; kitasamycin; rokitamycin
Pseudomonas_aeruginosa_AES1R_10830_GMDINJ_13295 multidrug efflux RND transporter permease subunit MuxC	Pseudomonas_aeruginosa_AES1R_10830_GMDINJ_13295	MuxC	erythromycin; tetracycline; novobiocin; aztreonam; kitasamycin; rokitamycin
Pseudomonas_aeruginosa_AES1R_10830_GMDINJ_13300 multidrug efflux RND transporter outer membrane subunit OpmB	Pseudomonas_aeruginosa_AES1R_10830_GMDINJ_13300	OpmB	erythromycin; tetracycline; novobiocin; aztreonam; kitasamycin; rokitamycin
Pseudomonas_aeruginosa_AES1R_10830_GMDINJ_13455 multidrug efflux RND transporter outer membrane subunit OprN	Pseudomonas_aeruginosa_AES1R_10830_GMDINJ_13455	OprN	ciprofloxacin; trimethoprim; chloramphenicol; norfloxacin
Pseudomonas_aeruginosa_AES1R_10830_GMDINJ_13460 multidrug efflux RND transporter permease subunit MexF	Pseudomonas_aeruginosa_AES1R_10830_GMDINJ_13460	MexF	ciprofloxacin; trimethoprim; chloramphenicol; norfloxacin
Pseudomonas_aeruginosa_AES1R_10830_GMDINJ_13465 MexE family multidrug efflux RND transporter periplasmic adaptor subunit	Pseudomonas_aeruginosa_AES1R_10830_GMDINJ_13465	MexE	ciprofloxacin; trimethoprim; chloramphenicol; norfloxacin
Pseudomonas_aeruginosa_AES1R_10830_GMDINJ_14640 Redox-sensitive transcriptional activator SoxR	Pseudomonas_aeruginosa_AES1R_10830_GMDINJ_14640	Pseudomonas aeruginosa soxR	tigecycline; ciprofloxacin; acriflavine; tetracycline; rifampin; chloramphenicol; ampicillin; norfloxacin; cefalotin; triclosan
Pseudomonas_aeruginosa_AES1R_10830_GMDINJ_16000 multidrug efflux RND transporter permease subunit MexY	Pseudomonas_aeruginosa_AES1R_10830_GMDINJ_16000	mexY	erythromycin; amikacin; gentamicin C; ciprofloxacin; acriflavine; tetracycline; tobramycin; meropenem; chloramphenicol; arbekacin; norfloxacin; ofloxacin; gentamicin
Pseudomonas_aeruginosa_AES1R_10830_GMDINJ_17180 response regulator transcription factor ParR	Pseudomonas_aeruginosa_AES1R_10830_GMDINJ_17180	ParR	erythromycin; amikacin; gentamicin C; ciprofloxacin; acriflavine; tetracycline; tobramycin; meropenem; imipenem; chloramphenicol; norfloxacin; ofloxacin; gentamicin
Pseudomonas_aeruginosa_AES1R_10830_GMDINJ_17185 sensor histidine kinase ParS	Pseudomonas_aeruginosa_AES1R_10830_GMDINJ_17185	ParS	erythromycin; amikacin; gentamicin C; ciprofloxacin; acriflavine; tetracycline; tobramycin; meropenem; imipenem; chloramphenicol; norfloxacin; ofloxacin; gentamicin
Pseudomonas_aeruginosa_AES1R_10830_GMDINJ_18735 proton-coupled multidrug efflux MATE transporter PmpM	Pseudomonas_aeruginosa_AES1R_10830_GMDINJ_18735	PmpM	neomycin; benzalkonium chloride; chlorhexidine
Pseudomonas_aeruginosa_AES1R_10830_GMDINJ_19770 multidrug efflux RND transporter permease subunit MexN	Pseudomonas_aeruginosa_AES1R_10830_GMDINJ_19770	mexN	chloramphenicol; thiamphenicol
Pseudomonas_aeruginosa_AES1R_10830_GMDINJ_19775 multidrug efflux RND transporter periplasmic adaptor subunit MexM	Pseudomonas_aeruginosa_AES1R_10830_GMDINJ_19775	mexM	chloramphenicol; thiamphenicol
Pseudomonas_aeruginosa_AES1R_10830_GMDINJ_20870 FosA family fosfomycin resistance glutathione transferase	Pseudomonas_aeruginosa_AES1R_10830_GMDINJ_20870	FosA	fosfomycin
Pseudomonas_aeruginosa_AES1R_10830_GMDINJ_22075 Translational regulator CsrA	Pseudomonas_aeruginosa_AES1R_10830_GMDINJ_22075	rsmA	trimethoprim; chloramphenicol
Pseudomonas_aeruginosa_AES1R_10830_GMDINJ_22955 Vancomycin B-type resistance protein VanW	Pseudomonas_aeruginosa_AES1R_10830_GMDINJ_22955	vanW gene in vanG cluster	vancomycin
Pseudomonas_aeruginosa_AES1R_10830_GMDINJ_23190 type B-4 chloramphenicol O-acetyltransferase CatB7	Pseudomonas_aeruginosa_AES1R_10830_GMDINJ_23190	Pseudomonas aeruginosa catB7	azidamfenicol; chloramphenicol; thiamphenicol
Pseudomonas_aeruginosa_AES1R_10830_GMDINJ_23910 multidrug efflux RND transporter periplasmic adaptor subunit MexV	Pseudomonas_aeruginosa_AES1R_10830_GMDINJ_23910	MexV	erythromycin; acriflavine; tetracycline; chloramphenicol
Pseudomonas_aeruginosa_AES1R_10830_GMDINJ_23915 multidrug efflux RND transporter permease subunit MexW	Pseudomonas_aeruginosa_AES1R_10830_GMDINJ_23915	MexW	erythromycin; acriflavine; tetracycline; chloramphenicol
Pseudomonas_aeruginosa_AES1R_10830_GMDINJ_25090 multidrug efflux transporter outer membrane subunit OprJ	Pseudomonas_aeruginosa_AES1R_10830_GMDINJ_25090	OprJ	erythromycin; gentamicin C; tetracycline; novobiocin; trimethoprim; chloramphenicol; ofloxacin; gentamicin
Pseudomonas_aeruginosa_AES1R_10830_GMDINJ_25095 multidrug efflux RND transporter permease subunit MexD	Pseudomonas_aeruginosa_AES1R_10830_GMDINJ_25095	MexD	erythromycin; gentamicin C; tetracycline; novobiocin; trimethoprim; chloramphenicol; ofloxacin; gentamicin
Pseudomonas_aeruginosa_AES1R_10830_GMDINJ_25100 multidrug efflux RND transporter periplasmic adaptor subunit MexC	Pseudomonas_aeruginosa_AES1R_10830_GMDINJ_25100	MexC	erythromycin; gentamicin C; tetracycline; novobiocin; trimethoprim; chloramphenicol; ofloxacin; gentamicin
Pseudomonas_aeruginosa_AES1R_10830_GMDINJ_26085 two-component system sensor histidine kinase PmrB	Pseudomonas_aeruginosa_AES1R_10830_GMDINJ_26085	basS	polymyxin B
Pseudomonas_aeruginosa_AES1R_10830_GMDINJ_27120 efflux transporter outer membrane subunit OpmH	Pseudomonas_aeruginosa_AES1R_10830_GMDINJ_27120	OpmH	triclosan
Pseudomonas_aeruginosa_AES1R_10830_GMDINJ_27205 Multidrug transporter PA4990	Pseudomonas_aeruginosa_AES1R_10830_GMDINJ_27205	Pseudomonas aeruginosa emrE	gentamicin C; gentamicin
Pseudomonas_aeruginosa_AES1R_10830_GMDINJ_29950 OXA-50 family oxacillin-hydrolyzing class D beta-lactamase OXA-904	Pseudomonas_aeruginosa_AES1R_10830_GMDINJ_29950	OXA-904	oxacillin
Pseudomonas_aeruginosa_AG1_12046_PCADFJ_00840 triclosan efflux RND transporter adaptor protein TriA	Pseudomonas_aeruginosa_AG1_12046_PCADFJ_00840	TriA	triclosan
Pseudomonas_aeruginosa_AG1_12046_PCADFJ_00845 triclosan efflux RND transporter adaptor protein TriB	Pseudomonas_aeruginosa_AG1_12046_PCADFJ_00845	TriB	triclosan
Pseudomonas_aeruginosa_AG1_12046_PCADFJ_00850 triclosan efflux RND transporter permease subunit TriC	Pseudomonas_aeruginosa_AG1_12046_PCADFJ_00850	TriC	triclosan
Pseudomonas_aeruginosa_AG1_12046_PCADFJ_02545 multidrug efflux RND transporter periplasmic adaptor subunit MexA	Pseudomonas_aeruginosa_AG1_12046_PCADFJ_02545	MexA	erythromycin; ciprofloxacin; tetracycline; ceftazidime; ceftriaxone; meropenem; novobiocin; azithromycin; trimethoprim; sulfamethoxazole; chloramphenicol; aztreonam; colistin A; colistin B; ampicillin; nalidixic acid; panipenem; ticarcillin; trimethoprim-sulfamethoxazole
Pseudomonas_aeruginosa_AG1_12046_PCADFJ_02550 multidrug efflux RND transporter permease subunit MexB	Pseudomonas_aeruginosa_AG1_12046_PCADFJ_02550	MexB	erythromycin; ciprofloxacin; tetracycline; ceftazidime; ceftriaxone; meropenem; novobiocin; azithromycin; trimethoprim; sulfamethoxazole; chloramphenicol; aztreonam; colistin A; colistin B; ampicillin; nalidixic acid; panipenem; ticarcillin; trimethoprim-sulfamethoxazole
Pseudomonas_aeruginosa_AG1_12046_PCADFJ_02555 multidrug efflux RND transporter outer membrane channel subunit OprM	Pseudomonas_aeruginosa_AG1_12046_PCADFJ_02555	OprM	erythromycin; amikacin; gentamicin C; ciprofloxacin; acriflavine; tetracycline; tobramycin; ceftazidime; ceftriaxone; meropenem; novobiocin; azithromycin; trimethoprim; sulfamethoxazole; chloramphenicol; thiamphenicol; aztreonam; colistin A; colistin B; ampicillin; nalidixic acid; norfloxacin; ofloxacin; panipenem; ticarcillin; trimethoprim-sulfamethoxazole; gentamicin
Pseudomonas_aeruginosa_AG1_12046_PCADFJ_04135 multidrug efflux transporter outer membrane subunit OpmD	Pseudomonas_aeruginosa_AG1_12046_PCADFJ_04135	OpmD	acriflavine; tetracycline; norfloxacin
Pseudomonas_aeruginosa_AG1_12046_PCADFJ_04140 multidrug efflux RND transporter permease MexI	Pseudomonas_aeruginosa_AG1_12046_PCADFJ_04140	MexI	acriflavine; tetracycline; norfloxacin
Pseudomonas_aeruginosa_AG1_12046_PCADFJ_04145 multidrug efflux RND transporter periplasmic adaptor MexH	Pseudomonas_aeruginosa_AG1_12046_PCADFJ_04145	MexH	acriflavine; tetracycline; norfloxacin
Pseudomonas_aeruginosa_AG1_12046_PCADFJ_04150 multidrug efflux RND transporter inhibitory subunit MexG	Pseudomonas_aeruginosa_AG1_12046_PCADFJ_04150	MexG	acriflavine; tetracycline; norfloxacin
Pseudomonas_aeruginosa_AG1_12046_PCADFJ_04775 Bcr/CflA family efflux transporter	Pseudomonas_aeruginosa_AG1_12046_PCADFJ_04775	bcr-1	bicyclomycin
Pseudomonas_aeruginosa_AG1_12046_PCADFJ_04860 aminoglycoside O-phosphotransferase APH(3')-IIb	Pseudomonas_aeruginosa_AG1_12046_PCADFJ_04860	APH(3')-IIb	neomycin; ribostamycin; butirosin; kanamycin A; gentamicin B; paromomycin; gentamicin
Pseudomonas_aeruginosa_AG1_12046_PCADFJ_04905 class C extended-spectrum beta-lactamase PDC-3	Pseudomonas_aeruginosa_AG1_12046_PCADFJ_04905	PDC-3	cefoxitin; cefazolin; ceftazidime; ceftriaxone; ampicillin; cefixime; cefalotin
Pseudomonas_aeruginosa_AG1_12046_PCADFJ_06710 Sec translocon accessory complex subunit YajC	Pseudomonas_aeruginosa_AG1_12046_PCADFJ_06710	YajC	vancomycin; tigecycline; tetracycline; linezolid; rifampin; chloramphenicol; ampicillin; cefalotin; triclosan
Pseudomonas_aeruginosa_AG1_12046_PCADFJ_07740 efflux system transcriptional repressor MexL	Pseudomonas_aeruginosa_AG1_12046_PCADFJ_07740	MexL	erythromycin; tetracycline; triclosan
Pseudomonas_aeruginosa_AG1_12046_PCADFJ_07745 multidrug efflux RND transporter periplasmic adaptor subunit MexJ	Pseudomonas_aeruginosa_AG1_12046_PCADFJ_07745	MexJ	erythromycin; tetracycline; triclosan
Pseudomonas_aeruginosa_AG1_12046_PCADFJ_07750 multidrug efflux RND transporter permease subunit MexK	Pseudomonas_aeruginosa_AG1_12046_PCADFJ_07750	MexK	erythromycin; tetracycline; triclosan
Pseudomonas_aeruginosa_AG1_12046_PCADFJ_08365 Undecaprenyl phosphate-alpha-4-amino-4-deoxy-L-arabinose arabinosyl transferase	Pseudomonas_aeruginosa_AG1_12046_PCADFJ_08365	ArnT	colistin A; colistin B
Pseudomonas_aeruginosa_AG1_12046_PCADFJ_08380 Bifunctional polymyxin resistance protein ArnA	Pseudomonas_aeruginosa_AG1_12046_PCADFJ_08380	arnA	polymyxin B
Pseudomonas_aeruginosa_AG1_12046_PCADFJ_08535 multidrug efflux RND transporter periplasmic adaptor subunit MexP	Pseudomonas_aeruginosa_AG1_12046_PCADFJ_08535	mexP	erythromycin; acriflavine; tetracycline; imipenem; trimethoprim; chloramphenicol; thiamphenicol; kitasamycin; rokitamycin
Pseudomonas_aeruginosa_AG1_12046_PCADFJ_08540 multidrug efflux RND transporter permease subunit MexQ	Pseudomonas_aeruginosa_AG1_12046_PCADFJ_08540	mexQ	erythromycin; acriflavine; tetracycline; imipenem; trimethoprim; chloramphenicol; thiamphenicol; kitasamycin; rokitamycin
Pseudomonas_aeruginosa_AG1_12046_PCADFJ_08545 multidrug efflux transporter outer membrane subunit OpmE	Pseudomonas_aeruginosa_AG1_12046_PCADFJ_08545	opmE	erythromycin; acriflavine; tetracycline; imipenem; trimethoprim; chloramphenicol; thiamphenicol; kitasamycin; rokitamycin
Pseudomonas_aeruginosa_AG1_12046_PCADFJ_10100 DNA-binding response regulator	Pseudomonas_aeruginosa_AG1_12046_PCADFJ_10100	Pseudomonas aeruginosa CpxR	neomycin; erythromycin; amikacin; ciprofloxacin; kanamycin A; tetracycline; tobramycin; ceftazidime; ceftriaxone; meropenem; novobiocin; azithromycin; trimethoprim; sulfamethoxazole; chloramphenicol; aztreonam; colistin A; colistin B; ampicillin; panipenem; trimethoprim-sulfamethoxazole; gentamicin
Pseudomonas_aeruginosa_AG1_12046_PCADFJ_10790 cationic peptide sensor histidine kinase CprS	Pseudomonas_aeruginosa_AG1_12046_PCADFJ_10790	cprS	polymyxin B; colistin A; colistin B
Pseudomonas_aeruginosa_AG1_12046_PCADFJ_10795 cationic peptide response regulator transcription factor CprR	Pseudomonas_aeruginosa_AG1_12046_PCADFJ_10795	cprR	polymyxin B; colistin A; colistin B
Pseudomonas_aeruginosa_AG1_12046_PCADFJ_14825 multidrug efflux RND transporter permease subunit MuxB	Pseudomonas_aeruginosa_AG1_12046_PCADFJ_14825	MuxB	erythromycin; tetracycline; novobiocin; aztreonam; kitasamycin; rokitamycin
Pseudomonas_aeruginosa_AG1_12046_PCADFJ_14830 multidrug efflux RND transporter permease subunit MuxC	Pseudomonas_aeruginosa_AG1_12046_PCADFJ_14830	MuxC	erythromycin; tetracycline; novobiocin; aztreonam; kitasamycin; rokitamycin
Pseudomonas_aeruginosa_AG1_12046_PCADFJ_14835 multidrug efflux RND transporter outer membrane subunit OpmB	Pseudomonas_aeruginosa_AG1_12046_PCADFJ_14835	OpmB	erythromycin; tetracycline; novobiocin; aztreonam; kitasamycin; rokitamycin
Pseudomonas_aeruginosa_AG1_12046_PCADFJ_15000 multidrug efflux RND transporter outer membrane subunit OprN	Pseudomonas_aeruginosa_AG1_12046_PCADFJ_15000	OprN	ciprofloxacin; trimethoprim; chloramphenicol; norfloxacin
Pseudomonas_aeruginosa_AG1_12046_PCADFJ_15005 multidrug efflux RND transporter permease subunit MexF	Pseudomonas_aeruginosa_AG1_12046_PCADFJ_15005	MexF	ciprofloxacin; trimethoprim; chloramphenicol; norfloxacin
Pseudomonas_aeruginosa_AG1_12046_PCADFJ_15010 MexE family multidrug efflux RND transporter periplasmic adaptor subunit	Pseudomonas_aeruginosa_AG1_12046_PCADFJ_15010	MexE	ciprofloxacin; trimethoprim; chloramphenicol; norfloxacin
Pseudomonas_aeruginosa_AG1_12046_PCADFJ_16105 Redox-sensitive transcriptional activator SoxR	Pseudomonas_aeruginosa_AG1_12046_PCADFJ_16105	Pseudomonas aeruginosa soxR	tigecycline; ciprofloxacin; acriflavine; tetracycline; rifampin; chloramphenicol; ampicillin; norfloxacin; cefalotin; triclosan
Pseudomonas_aeruginosa_AG1_12046_PCADFJ_16370 subclass B1 metallo-beta-lactamase VIM-2	Pseudomonas_aeruginosa_AG1_12046_PCADFJ_16370	VIM-2
Pseudomonas_aeruginosa_AG1_12046_PCADFJ_16380 sulfonamide-resistant dihydropteroate synthase Sul1	Pseudomonas_aeruginosa_AG1_12046_PCADFJ_16380	sul1	sulfadiazine; sulfadimidine; sulfadoxine; sulfamethoxazole; sulfisoxazole; sulfacetamide; mafenide; sulfasalazine; sulfamethizole
Pseudomonas_aeruginosa_AG1_12046_PCADFJ_17860 multidrug efflux RND transporter permease subunit MexY	Pseudomonas_aeruginosa_AG1_12046_PCADFJ_17860	mexY	erythromycin; amikacin; gentamicin C; ciprofloxacin; acriflavine; tetracycline; tobramycin; meropenem; chloramphenicol; arbekacin; norfloxacin; ofloxacin; gentamicin
Pseudomonas_aeruginosa_AG1_12046_PCADFJ_19360 response regulator transcription factor ParR	Pseudomonas_aeruginosa_AG1_12046_PCADFJ_19360	ParR	erythromycin; amikacin; gentamicin C; ciprofloxacin; acriflavine; tetracycline; tobramycin; meropenem; imipenem; chloramphenicol; norfloxacin; ofloxacin; gentamicin
Pseudomonas_aeruginosa_AG1_12046_PCADFJ_19365 sensor histidine kinase ParS	Pseudomonas_aeruginosa_AG1_12046_PCADFJ_19365	ParS	erythromycin; amikacin; gentamicin C; ciprofloxacin; acriflavine; tetracycline; tobramycin; meropenem; imipenem; chloramphenicol; norfloxacin; ofloxacin; gentamicin
Pseudomonas_aeruginosa_AG1_12046_PCADFJ_21170 proton-coupled multidrug efflux MATE transporter PmpM	Pseudomonas_aeruginosa_AG1_12046_PCADFJ_21170	PmpM	neomycin; benzalkonium chloride; chlorhexidine
Pseudomonas_aeruginosa_AG1_12046_PCADFJ_21940 multidrug efflux RND transporter permease subunit MexN	Pseudomonas_aeruginosa_AG1_12046_PCADFJ_21940	mexN	chloramphenicol; thiamphenicol
Pseudomonas_aeruginosa_AG1_12046_PCADFJ_21945 multidrug efflux RND transporter periplasmic adaptor subunit MexM	Pseudomonas_aeruginosa_AG1_12046_PCADFJ_21945	mexM	chloramphenicol; thiamphenicol
Pseudomonas_aeruginosa_AG1_12046_PCADFJ_23280 FosA family fosfomycin resistance glutathione transferase	Pseudomonas_aeruginosa_AG1_12046_PCADFJ_23280	FosA	fosfomycin
Pseudomonas_aeruginosa_AG1_12046_PCADFJ_24470 Translational regulator CsrA	Pseudomonas_aeruginosa_AG1_12046_PCADFJ_24470	rsmA	trimethoprim; chloramphenicol
Pseudomonas_aeruginosa_AG1_12046_PCADFJ_25400 Vancomycin B-type resistance protein VanW	Pseudomonas_aeruginosa_AG1_12046_PCADFJ_25400	vanW gene in vanG cluster	vancomycin
Pseudomonas_aeruginosa_AG1_12046_PCADFJ_25555 type B-4 chloramphenicol O-acetyltransferase CatB7	Pseudomonas_aeruginosa_AG1_12046_PCADFJ_25555	Pseudomonas aeruginosa catB7	azidamfenicol; chloramphenicol; thiamphenicol
Pseudomonas_aeruginosa_AG1_12046_PCADFJ_26250 multidrug efflux RND transporter periplasmic adaptor subunit MexV	Pseudomonas_aeruginosa_AG1_12046_PCADFJ_26250	MexV	erythromycin; acriflavine; tetracycline; chloramphenicol
Pseudomonas_aeruginosa_AG1_12046_PCADFJ_26255 multidrug efflux RND transporter permease subunit MexW	Pseudomonas_aeruginosa_AG1_12046_PCADFJ_26255	MexW	erythromycin; acriflavine; tetracycline; chloramphenicol
Pseudomonas_aeruginosa_AG1_12046_PCADFJ_28110 multidrug efflux transporter outer membrane subunit OprJ	Pseudomonas_aeruginosa_AG1_12046_PCADFJ_28110	OprJ	erythromycin; gentamicin C; tetracycline; novobiocin; trimethoprim; chloramphenicol; ofloxacin; gentamicin
Pseudomonas_aeruginosa_AG1_12046_PCADFJ_28115 multidrug efflux RND transporter permease subunit MexD	Pseudomonas_aeruginosa_AG1_12046_PCADFJ_28115	MexD	erythromycin; gentamicin C; tetracycline; novobiocin; trimethoprim; chloramphenicol; ofloxacin; gentamicin
Pseudomonas_aeruginosa_AG1_12046_PCADFJ_28120 multidrug efflux RND transporter periplasmic adaptor subunit MexC	Pseudomonas_aeruginosa_AG1_12046_PCADFJ_28120	MexC	erythromycin; gentamicin C; tetracycline; novobiocin; trimethoprim; chloramphenicol; ofloxacin; gentamicin
Pseudomonas_aeruginosa_AG1_12046_PCADFJ_28985 subclass B1 metallo-beta-lactamase IMP-18	Pseudomonas_aeruginosa_AG1_12046_PCADFJ_28985	IMP-18
Pseudomonas_aeruginosa_AG1_12046_PCADFJ_28990 oxacillin-hydrolyzing class D beta-lactamase OXA-2	Pseudomonas_aeruginosa_AG1_12046_PCADFJ_28990	OXA-2	oxacillin; ceftazidime; amoxicillin; meropenem; ampicillin
Pseudomonas_aeruginosa_AG1_12046_PCADFJ_28995 sulfonamide-resistant dihydropteroate synthase Sul1	Pseudomonas_aeruginosa_AG1_12046_PCADFJ_28995	sul1	sulfadiazine; sulfadimidine; sulfadoxine; sulfamethoxazole; sulfisoxazole; sulfacetamide; mafenide; sulfasalazine; sulfamethizole
Pseudomonas_aeruginosa_AG1_12046_PCADFJ_29425 two-component system sensor histidine kinase PmrB	Pseudomonas_aeruginosa_AG1_12046_PCADFJ_29425	basS	polymyxin B
Pseudomonas_aeruginosa_AG1_12046_PCADFJ_30445 efflux transporter outer membrane subunit OpmH	Pseudomonas_aeruginosa_AG1_12046_PCADFJ_30445	OpmH	triclosan
Pseudomonas_aeruginosa_AG1_12046_PCADFJ_30530 Multidrug transporter PA4990	Pseudomonas_aeruginosa_AG1_12046_PCADFJ_30530	Pseudomonas aeruginosa emrE	gentamicin C; gentamicin
Pseudomonas_aeruginosa_AG1_12046_PCADFJ_33430 OXA-50 family oxacillin-hydrolyzing class D beta-lactamase OXA-395	Pseudomonas_aeruginosa_AG1_12046_PCADFJ_33430	OXA-395	oxacillin
Pseudomonas_aeruginosa_ATCC_27853_22051_FJGENJ_00820 triclosan efflux RND transporter adaptor protein TriA	Pseudomonas_aeruginosa_ATCC_27853_22051_FJGENJ_00820	TriA	triclosan
Pseudomonas_aeruginosa_ATCC_27853_22051_FJGENJ_00825 triclosan efflux RND transporter adaptor protein TriB	Pseudomonas_aeruginosa_ATCC_27853_22051_FJGENJ_00825	TriB	triclosan
Pseudomonas_aeruginosa_ATCC_27853_22051_FJGENJ_00830 triclosan efflux RND transporter permease subunit TriC	Pseudomonas_aeruginosa_ATCC_27853_22051_FJGENJ_00830	TriC	triclosan
Pseudomonas_aeruginosa_ATCC_27853_22051_FJGENJ_02235 multidrug efflux RND transporter periplasmic adaptor subunit MexA	Pseudomonas_aeruginosa_ATCC_27853_22051_FJGENJ_02235	MexA	erythromycin; ciprofloxacin; tetracycline; ceftazidime; ceftriaxone; meropenem; novobiocin; azithromycin; trimethoprim; sulfamethoxazole; chloramphenicol; aztreonam; colistin A; colistin B; ampicillin; nalidixic acid; panipenem; ticarcillin; trimethoprim-sulfamethoxazole
Pseudomonas_aeruginosa_ATCC_27853_22051_FJGENJ_02240 multidrug efflux RND transporter permease subunit MexB	Pseudomonas_aeruginosa_ATCC_27853_22051_FJGENJ_02240	MexB	erythromycin; ciprofloxacin; tetracycline; ceftazidime; ceftriaxone; meropenem; novobiocin; azithromycin; trimethoprim; sulfamethoxazole; chloramphenicol; aztreonam; colistin A; colistin B; ampicillin; nalidixic acid; panipenem; ticarcillin; trimethoprim-sulfamethoxazole
Pseudomonas_aeruginosa_ATCC_27853_22051_FJGENJ_02245 multidrug efflux RND transporter outer membrane channel subunit OprM	Pseudomonas_aeruginosa_ATCC_27853_22051_FJGENJ_02245	OprM	erythromycin; amikacin; gentamicin C; ciprofloxacin; acriflavine; tetracycline; tobramycin; ceftazidime; ceftriaxone; meropenem; novobiocin; azithromycin; trimethoprim; sulfamethoxazole; chloramphenicol; thiamphenicol; aztreonam; colistin A; colistin B; ampicillin; nalidixic acid; norfloxacin; ofloxacin; panipenem; ticarcillin; trimethoprim-sulfamethoxazole; gentamicin
Pseudomonas_aeruginosa_ATCC_27853_22051_FJGENJ_04050 aminoglycoside O-phosphotransferase APH(3')-IIb	Pseudomonas_aeruginosa_ATCC_27853_22051_FJGENJ_04050	APH(3')-IIb	neomycin; ribostamycin; butirosin; kanamycin A; gentamicin B; paromomycin; gentamicin
Pseudomonas_aeruginosa_ATCC_27853_22051_FJGENJ_04095 class C extended-spectrum beta-lactamase PDC-5	Pseudomonas_aeruginosa_ATCC_27853_22051_FJGENJ_04095	PDC-5	cefoxitin; cefazolin; ceftazidime; ceftriaxone; ampicillin; cefixime; cefalotin
Pseudomonas_aeruginosa_ATCC_27853_22051_FJGENJ_05535 Sec translocon accessory complex subunit YajC	Pseudomonas_aeruginosa_ATCC_27853_22051_FJGENJ_05535	YajC	vancomycin; tigecycline; tetracycline; linezolid; rifampin; chloramphenicol; ampicillin; cefalotin; triclosan
Pseudomonas_aeruginosa_ATCC_27853_22051_FJGENJ_06300 efflux system transcriptional repressor MexL	Pseudomonas_aeruginosa_ATCC_27853_22051_FJGENJ_06300	MexL	erythromycin; tetracycline; triclosan
Pseudomonas_aeruginosa_ATCC_27853_22051_FJGENJ_06305 multidrug efflux RND transporter periplasmic adaptor subunit MexJ	Pseudomonas_aeruginosa_ATCC_27853_22051_FJGENJ_06305	MexJ	erythromycin; tetracycline; triclosan
Pseudomonas_aeruginosa_ATCC_27853_22051_FJGENJ_06310 multidrug efflux RND transporter permease subunit MexK	Pseudomonas_aeruginosa_ATCC_27853_22051_FJGENJ_06310	MexK	erythromycin; tetracycline; triclosan
Pseudomonas_aeruginosa_ATCC_27853_22051_FJGENJ_07240 Undecaprenyl phosphate-alpha-4-amino-4-deoxy-L-arabinose arabinosyl transferase	Pseudomonas_aeruginosa_ATCC_27853_22051_FJGENJ_07240	ArnT	colistin A; colistin B
Pseudomonas_aeruginosa_ATCC_27853_22051_FJGENJ_07250 Bifunctional polymyxin resistance protein ArnA	Pseudomonas_aeruginosa_ATCC_27853_22051_FJGENJ_07250	arnA	polymyxin B
Pseudomonas_aeruginosa_ATCC_27853_22051_FJGENJ_07405 multidrug efflux RND transporter periplasmic adaptor subunit MexP	Pseudomonas_aeruginosa_ATCC_27853_22051_FJGENJ_07405	mexP	erythromycin; acriflavine; tetracycline; imipenem; trimethoprim; chloramphenicol; thiamphenicol; kitasamycin; rokitamycin
Pseudomonas_aeruginosa_ATCC_27853_22051_FJGENJ_07410 multidrug efflux RND transporter permease subunit MexQ	Pseudomonas_aeruginosa_ATCC_27853_22051_FJGENJ_07410	mexQ	erythromycin; acriflavine; tetracycline; imipenem; trimethoprim; chloramphenicol; thiamphenicol; kitasamycin; rokitamycin
Pseudomonas_aeruginosa_ATCC_27853_22051_FJGENJ_07415 multidrug efflux transporter outer membrane subunit OpmE	Pseudomonas_aeruginosa_ATCC_27853_22051_FJGENJ_07415	opmE	erythromycin; acriflavine; tetracycline; imipenem; trimethoprim; chloramphenicol; thiamphenicol; kitasamycin; rokitamycin
Pseudomonas_aeruginosa_ATCC_27853_22051_FJGENJ_08980 DNA-binding response regulator	Pseudomonas_aeruginosa_ATCC_27853_22051_FJGENJ_08980	Pseudomonas aeruginosa CpxR	neomycin; erythromycin; amikacin; ciprofloxacin; kanamycin A; tetracycline; tobramycin; ceftazidime; ceftriaxone; meropenem; novobiocin; azithromycin; trimethoprim; sulfamethoxazole; chloramphenicol; aztreonam; colistin A; colistin B; ampicillin; panipenem; trimethoprim-sulfamethoxazole; gentamicin
Pseudomonas_aeruginosa_ATCC_27853_22051_FJGENJ_09615 cationic peptide sensor histidine kinase CprS	Pseudomonas_aeruginosa_ATCC_27853_22051_FJGENJ_09615	cprS	polymyxin B; colistin A; colistin B
Pseudomonas_aeruginosa_ATCC_27853_22051_FJGENJ_09620 cationic peptide response regulator transcription factor CprR	Pseudomonas_aeruginosa_ATCC_27853_22051_FJGENJ_09620	cprR	polymyxin B; colistin A; colistin B
Pseudomonas_aeruginosa_ATCC_27853_22051_FJGENJ_13565 multidrug efflux RND transporter periplasmic adaptor subunit MuxA	Pseudomonas_aeruginosa_ATCC_27853_22051_FJGENJ_13565	MuxA	erythromycin; tetracycline; novobiocin; aztreonam; kitasamycin; rokitamycin
Pseudomonas_aeruginosa_ATCC_27853_22051_FJGENJ_13570 multidrug efflux RND transporter permease subunit MuxB	Pseudomonas_aeruginosa_ATCC_27853_22051_FJGENJ_13570	MuxB	erythromycin; tetracycline; novobiocin; aztreonam; kitasamycin; rokitamycin
Pseudomonas_aeruginosa_ATCC_27853_22051_FJGENJ_13575 multidrug efflux RND transporter permease subunit MuxC	Pseudomonas_aeruginosa_ATCC_27853_22051_FJGENJ_13575	MuxC	erythromycin; tetracycline; novobiocin; aztreonam; kitasamycin; rokitamycin
Pseudomonas_aeruginosa_ATCC_27853_22051_FJGENJ_13580 multidrug efflux RND transporter outer membrane subunit OpmB	Pseudomonas_aeruginosa_ATCC_27853_22051_FJGENJ_13580	OpmB	erythromycin; tetracycline; novobiocin; aztreonam; kitasamycin; rokitamycin
Pseudomonas_aeruginosa_ATCC_27853_22051_FJGENJ_13735 multidrug efflux RND transporter outer membrane subunit OprN	Pseudomonas_aeruginosa_ATCC_27853_22051_FJGENJ_13735	OprN	ciprofloxacin; trimethoprim; chloramphenicol; norfloxacin
Pseudomonas_aeruginosa_ATCC_27853_22051_FJGENJ_13740 multidrug efflux RND transporter permease subunit MexF	Pseudomonas_aeruginosa_ATCC_27853_22051_FJGENJ_13740	MexF	ciprofloxacin; trimethoprim; chloramphenicol; norfloxacin
Pseudomonas_aeruginosa_ATCC_27853_22051_FJGENJ_13745 MexE family multidrug efflux RND transporter periplasmic adaptor subunit	Pseudomonas_aeruginosa_ATCC_27853_22051_FJGENJ_13745	MexE	ciprofloxacin; trimethoprim; chloramphenicol; norfloxacin
Pseudomonas_aeruginosa_ATCC_27853_22051_FJGENJ_14835 Redox-sensitive transcriptional activator SoxR	Pseudomonas_aeruginosa_ATCC_27853_22051_FJGENJ_14835	Pseudomonas aeruginosa soxR	tigecycline; ciprofloxacin; acriflavine; tetracycline; rifampin; chloramphenicol; ampicillin; norfloxacin; cefalotin; triclosan
Pseudomonas_aeruginosa_ATCC_27853_22051_FJGENJ_16515 multidrug efflux RND transporter permease subunit MexY	Pseudomonas_aeruginosa_ATCC_27853_22051_FJGENJ_16515	mexY	erythromycin; amikacin; gentamicin C; ciprofloxacin; acriflavine; tetracycline; tobramycin; meropenem; chloramphenicol; arbekacin; norfloxacin; ofloxacin; gentamicin
Pseudomonas_aeruginosa_ATCC_27853_22051_FJGENJ_17640 response regulator transcription factor ParR	Pseudomonas_aeruginosa_ATCC_27853_22051_FJGENJ_17640	ParR	erythromycin; amikacin; gentamicin C; ciprofloxacin; acriflavine; tetracycline; tobramycin; meropenem; imipenem; chloramphenicol; norfloxacin; ofloxacin; gentamicin
Pseudomonas_aeruginosa_ATCC_27853_22051_FJGENJ_17645 sensor histidine kinase ParS	Pseudomonas_aeruginosa_ATCC_27853_22051_FJGENJ_17645	ParS	erythromycin; amikacin; gentamicin C; ciprofloxacin; acriflavine; tetracycline; tobramycin; meropenem; imipenem; chloramphenicol; norfloxacin; ofloxacin; gentamicin
Pseudomonas_aeruginosa_ATCC_27853_22051_FJGENJ_19425 proton-coupled multidrug efflux MATE transporter PmpM	Pseudomonas_aeruginosa_ATCC_27853_22051_FJGENJ_19425	PmpM	neomycin; benzalkonium chloride; chlorhexidine
Pseudomonas_aeruginosa_ATCC_27853_22051_FJGENJ_20200 multidrug efflux RND transporter permease subunit MexN	Pseudomonas_aeruginosa_ATCC_27853_22051_FJGENJ_20200	mexN	chloramphenicol; thiamphenicol
Pseudomonas_aeruginosa_ATCC_27853_22051_FJGENJ_20205 multidrug efflux RND transporter periplasmic adaptor subunit MexM	Pseudomonas_aeruginosa_ATCC_27853_22051_FJGENJ_20205	mexM	chloramphenicol; thiamphenicol
Pseudomonas_aeruginosa_ATCC_27853_22051_FJGENJ_21300 FosA family fosfomycin resistance glutathione transferase	Pseudomonas_aeruginosa_ATCC_27853_22051_FJGENJ_21300	FosA	fosfomycin
Pseudomonas_aeruginosa_ATCC_27853_22051_FJGENJ_22470 Translational regulator CsrA	Pseudomonas_aeruginosa_ATCC_27853_22051_FJGENJ_22470	rsmA	trimethoprim; chloramphenicol
Pseudomonas_aeruginosa_ATCC_27853_22051_FJGENJ_23465 Vancomycin B-type resistance protein VanW	Pseudomonas_aeruginosa_ATCC_27853_22051_FJGENJ_23465	vanW gene in vanG cluster	vancomycin
Pseudomonas_aeruginosa_ATCC_27853_22051_FJGENJ_24350 type B-4 chloramphenicol O-acetyltransferase CatB7	Pseudomonas_aeruginosa_ATCC_27853_22051_FJGENJ_24350	Pseudomonas aeruginosa catB7	azidamfenicol; chloramphenicol; thiamphenicol
Pseudomonas_aeruginosa_ATCC_27853_22051_FJGENJ_25055 multidrug efflux RND transporter periplasmic adaptor subunit MexV	Pseudomonas_aeruginosa_ATCC_27853_22051_FJGENJ_25055	MexV	erythromycin; acriflavine; tetracycline; chloramphenicol
Pseudomonas_aeruginosa_ATCC_27853_22051_FJGENJ_25060 multidrug efflux RND transporter permease subunit MexW	Pseudomonas_aeruginosa_ATCC_27853_22051_FJGENJ_25060	MexW	erythromycin; acriflavine; tetracycline; chloramphenicol
Pseudomonas_aeruginosa_ATCC_27853_22051_FJGENJ_26825 multidrug efflux transporter outer membrane subunit OprJ	Pseudomonas_aeruginosa_ATCC_27853_22051_FJGENJ_26825	OprJ	erythromycin; gentamicin C; tetracycline; novobiocin; trimethoprim; chloramphenicol; ofloxacin; gentamicin
Pseudomonas_aeruginosa_ATCC_27853_22051_FJGENJ_26830 multidrug efflux RND transporter permease subunit MexD	Pseudomonas_aeruginosa_ATCC_27853_22051_FJGENJ_26830	MexD	erythromycin; gentamicin C; tetracycline; novobiocin; trimethoprim; chloramphenicol; ofloxacin; gentamicin
Pseudomonas_aeruginosa_ATCC_27853_22051_FJGENJ_26835 multidrug efflux RND transporter periplasmic adaptor subunit MexC	Pseudomonas_aeruginosa_ATCC_27853_22051_FJGENJ_26835	MexC	erythromycin; gentamicin C; tetracycline; novobiocin; trimethoprim; chloramphenicol; ofloxacin; gentamicin
Pseudomonas_aeruginosa_ATCC_27853_22051_FJGENJ_27935 two-component system sensor histidine kinase PmrB	Pseudomonas_aeruginosa_ATCC_27853_22051_FJGENJ_27935	basS	polymyxin B
Pseudomonas_aeruginosa_ATCC_27853_22051_FJGENJ_28970 efflux transporter outer membrane subunit OpmH	Pseudomonas_aeruginosa_ATCC_27853_22051_FJGENJ_28970	OpmH	triclosan
Pseudomonas_aeruginosa_ATCC_27853_22051_FJGENJ_29055 Multidrug transporter PA4990	Pseudomonas_aeruginosa_ATCC_27853_22051_FJGENJ_29055	Pseudomonas aeruginosa emrE	gentamicin C; gentamicin
Pseudomonas_aeruginosa_ATCC_27853_22051_FJGENJ_31840 OXA-50 family oxacillin-hydrolyzing class D beta-lactamase OXA-396	Pseudomonas_aeruginosa_ATCC_27853_22051_FJGENJ_31840	OXA-396	oxacillin
Pseudomonas_aeruginosa_AU10241_25956_ECENEC_00810 triclosan efflux RND transporter adaptor protein TriA	Pseudomonas_aeruginosa_AU10241_25956_ECENEC_00810	TriA	triclosan
Pseudomonas_aeruginosa_AU10241_25956_ECENEC_00815 triclosan efflux RND transporter adaptor protein TriB	Pseudomonas_aeruginosa_AU10241_25956_ECENEC_00815	TriB	triclosan
Pseudomonas_aeruginosa_AU10241_25956_ECENEC_00820 triclosan efflux RND transporter permease subunit TriC	Pseudomonas_aeruginosa_AU10241_25956_ECENEC_00820	TriC	triclosan
Pseudomonas_aeruginosa_AU10241_25956_ECENEC_02215 multidrug efflux RND transporter periplasmic adaptor subunit MexA	Pseudomonas_aeruginosa_AU10241_25956_ECENEC_02215	MexA	erythromycin; ciprofloxacin; tetracycline; ceftazidime; ceftriaxone; meropenem; novobiocin; azithromycin; trimethoprim; sulfamethoxazole; chloramphenicol; aztreonam; colistin A; colistin B; ampicillin; nalidixic acid; panipenem; ticarcillin; trimethoprim-sulfamethoxazole
Pseudomonas_aeruginosa_AU10241_25956_ECENEC_02220 multidrug efflux RND transporter permease subunit MexB	Pseudomonas_aeruginosa_AU10241_25956_ECENEC_02220	MexB	erythromycin; ciprofloxacin; tetracycline; ceftazidime; ceftriaxone; meropenem; novobiocin; azithromycin; trimethoprim; sulfamethoxazole; chloramphenicol; aztreonam; colistin A; colistin B; ampicillin; nalidixic acid; panipenem; ticarcillin; trimethoprim-sulfamethoxazole
Pseudomonas_aeruginosa_AU10241_25956_ECENEC_02225 multidrug efflux RND transporter outer membrane channel subunit OprM	Pseudomonas_aeruginosa_AU10241_25956_ECENEC_02225	OprM	erythromycin; amikacin; gentamicin C; ciprofloxacin; acriflavine; tetracycline; tobramycin; ceftazidime; ceftriaxone; meropenem; novobiocin; azithromycin; trimethoprim; sulfamethoxazole; chloramphenicol; thiamphenicol; aztreonam; colistin A; colistin B; ampicillin; nalidixic acid; norfloxacin; ofloxacin; panipenem; ticarcillin; trimethoprim-sulfamethoxazole; gentamicin
Pseudomonas_aeruginosa_AU10241_25956_ECENEC_03800 multidrug efflux transporter outer membrane subunit OpmD	Pseudomonas_aeruginosa_AU10241_25956_ECENEC_03800	OpmD	acriflavine; tetracycline; norfloxacin
Pseudomonas_aeruginosa_AU10241_25956_ECENEC_03805 multidrug efflux RND transporter permease MexI	Pseudomonas_aeruginosa_AU10241_25956_ECENEC_03805	MexI	acriflavine; tetracycline; norfloxacin
Pseudomonas_aeruginosa_AU10241_25956_ECENEC_03810 multidrug efflux RND transporter periplasmic adaptor MexH	Pseudomonas_aeruginosa_AU10241_25956_ECENEC_03810	MexH	acriflavine; tetracycline; norfloxacin
Pseudomonas_aeruginosa_AU10241_25956_ECENEC_03815 multidrug efflux RND transporter inhibitory subunit MexG	Pseudomonas_aeruginosa_AU10241_25956_ECENEC_03815	MexG	acriflavine; tetracycline; norfloxacin
Pseudomonas_aeruginosa_AU10241_25956_ECENEC_04475 Bcr/CflA family efflux transporter	Pseudomonas_aeruginosa_AU10241_25956_ECENEC_04475	bcr-1	bicyclomycin
Pseudomonas_aeruginosa_AU10241_25956_ECENEC_04560 aminoglycoside O-phosphotransferase APH(3')-IIb	Pseudomonas_aeruginosa_AU10241_25956_ECENEC_04560	APH(3')-IIb	neomycin; ribostamycin; butirosin; kanamycin A; gentamicin B; paromomycin; gentamicin
Pseudomonas_aeruginosa_AU10241_25956_ECENEC_04605 class C beta-lactamase PDC-226	Pseudomonas_aeruginosa_AU10241_25956_ECENEC_04605	PDC-226
Pseudomonas_aeruginosa_AU10241_25956_ECENEC_06050 Sec translocon accessory complex subunit YajC	Pseudomonas_aeruginosa_AU10241_25956_ECENEC_06050	YajC	vancomycin; tigecycline; tetracycline; linezolid; rifampin; chloramphenicol; ampicillin; cefalotin; triclosan
Pseudomonas_aeruginosa_AU10241_25956_ECENEC_06785 efflux system transcriptional repressor MexL	Pseudomonas_aeruginosa_AU10241_25956_ECENEC_06785	MexL	erythromycin; tetracycline; triclosan
Pseudomonas_aeruginosa_AU10241_25956_ECENEC_06790 multidrug efflux RND transporter periplasmic adaptor subunit MexJ	Pseudomonas_aeruginosa_AU10241_25956_ECENEC_06790	MexJ	erythromycin; tetracycline; triclosan
Pseudomonas_aeruginosa_AU10241_25956_ECENEC_06795 multidrug efflux RND transporter permease subunit MexK	Pseudomonas_aeruginosa_AU10241_25956_ECENEC_06795	MexK	erythromycin; tetracycline; triclosan
Pseudomonas_aeruginosa_AU10241_25956_ECENEC_07430 Undecaprenyl phosphate-alpha-4-amino-4-deoxy-L-arabinose arabinosyl transferase	Pseudomonas_aeruginosa_AU10241_25956_ECENEC_07430	ArnT	colistin A; colistin B
Pseudomonas_aeruginosa_AU10241_25956_ECENEC_07440 Bifunctional polymyxin resistance protein ArnA	Pseudomonas_aeruginosa_AU10241_25956_ECENEC_07440	arnA	polymyxin B
Pseudomonas_aeruginosa_AU10241_25956_ECENEC_07595 multidrug efflux RND transporter periplasmic adaptor subunit MexP	Pseudomonas_aeruginosa_AU10241_25956_ECENEC_07595	mexP	erythromycin; acriflavine; tetracycline; imipenem; trimethoprim; chloramphenicol; thiamphenicol; kitasamycin; rokitamycin
Pseudomonas_aeruginosa_AU10241_25956_ECENEC_07600 multidrug efflux RND transporter permease subunit MexQ	Pseudomonas_aeruginosa_AU10241_25956_ECENEC_07600	mexQ	erythromycin; acriflavine; tetracycline; imipenem; trimethoprim; chloramphenicol; thiamphenicol; kitasamycin; rokitamycin
Pseudomonas_aeruginosa_AU10241_25956_ECENEC_09180 DNA-binding response regulator	Pseudomonas_aeruginosa_AU10241_25956_ECENEC_09180	Pseudomonas aeruginosa CpxR	neomycin; erythromycin; amikacin; ciprofloxacin; kanamycin A; tetracycline; tobramycin; ceftazidime; ceftriaxone; meropenem; novobiocin; azithromycin; trimethoprim; sulfamethoxazole; chloramphenicol; aztreonam; colistin A; colistin B; ampicillin; panipenem; trimethoprim-sulfamethoxazole; gentamicin
Pseudomonas_aeruginosa_AU10241_25956_ECENEC_09815 cationic peptide sensor histidine kinase CprS	Pseudomonas_aeruginosa_AU10241_25956_ECENEC_09815	cprS	polymyxin B; colistin A; colistin B
Pseudomonas_aeruginosa_AU10241_25956_ECENEC_09820 cationic peptide response regulator transcription factor CprR	Pseudomonas_aeruginosa_AU10241_25956_ECENEC_09820	cprR	polymyxin B; colistin A; colistin B
Pseudomonas_aeruginosa_AU10241_25956_ECENEC_12790 Efflux pump membrane transporter	Pseudomonas_aeruginosa_AU10241_25956_ECENEC_12790	adeF	tetracycline
Pseudomonas_aeruginosa_AU10241_25956_ECENEC_13500 multidrug efflux RND transporter periplasmic adaptor subunit MuxA	Pseudomonas_aeruginosa_AU10241_25956_ECENEC_13500	MuxA	erythromycin; tetracycline; novobiocin; aztreonam; kitasamycin; rokitamycin
Pseudomonas_aeruginosa_AU10241_25956_ECENEC_13505 multidrug efflux RND transporter permease subunit MuxB	Pseudomonas_aeruginosa_AU10241_25956_ECENEC_13505	MuxB	erythromycin; tetracycline; novobiocin; aztreonam; kitasamycin; rokitamycin
Pseudomonas_aeruginosa_AU10241_25956_ECENEC_13510 multidrug efflux RND transporter permease subunit MuxC	Pseudomonas_aeruginosa_AU10241_25956_ECENEC_13510	MuxC	erythromycin; tetracycline; novobiocin; aztreonam; kitasamycin; rokitamycin
Pseudomonas_aeruginosa_AU10241_25956_ECENEC_13515 multidrug efflux RND transporter outer membrane subunit OpmB	Pseudomonas_aeruginosa_AU10241_25956_ECENEC_13515	OpmB	erythromycin; tetracycline; novobiocin; aztreonam; kitasamycin; rokitamycin
Pseudomonas_aeruginosa_AU10241_25956_ECENEC_13670 multidrug efflux RND transporter outer membrane subunit OprN	Pseudomonas_aeruginosa_AU10241_25956_ECENEC_13670	OprN	ciprofloxacin; trimethoprim; chloramphenicol; norfloxacin
Pseudomonas_aeruginosa_AU10241_25956_ECENEC_13675 Efflux pump membrane transporter	Pseudomonas_aeruginosa_AU10241_25956_ECENEC_13675	adeF	tetracycline
Pseudomonas_aeruginosa_AU10241_25956_ECENEC_13685 MexE family multidrug efflux RND transporter periplasmic adaptor subunit	Pseudomonas_aeruginosa_AU10241_25956_ECENEC_13685	MexE	ciprofloxacin; trimethoprim; chloramphenicol; norfloxacin
Pseudomonas_aeruginosa_AU10241_25956_ECENEC_14795 Redox-sensitive transcriptional activator SoxR	Pseudomonas_aeruginosa_AU10241_25956_ECENEC_14795	Pseudomonas aeruginosa soxR	tigecycline; ciprofloxacin; acriflavine; tetracycline; rifampin; chloramphenicol; ampicillin; norfloxacin; cefalotin; triclosan
Pseudomonas_aeruginosa_AU10241_25956_ECENEC_16580 multidrug efflux RND transporter permease subunit MexY	Pseudomonas_aeruginosa_AU10241_25956_ECENEC_16580	mexY	erythromycin; amikacin; gentamicin C; ciprofloxacin; acriflavine; tetracycline; tobramycin; meropenem; chloramphenicol; arbekacin; norfloxacin; ofloxacin; gentamicin
Pseudomonas_aeruginosa_AU10241_25956_ECENEC_17705 response regulator transcription factor ParR	Pseudomonas_aeruginosa_AU10241_25956_ECENEC_17705	ParR	erythromycin; amikacin; gentamicin C; ciprofloxacin; acriflavine; tetracycline; tobramycin; meropenem; imipenem; chloramphenicol; norfloxacin; ofloxacin; gentamicin
Pseudomonas_aeruginosa_AU10241_25956_ECENEC_17710 sensor histidine kinase ParS	Pseudomonas_aeruginosa_AU10241_25956_ECENEC_17710	ParS	erythromycin; amikacin; gentamicin C; ciprofloxacin; acriflavine; tetracycline; tobramycin; meropenem; imipenem; chloramphenicol; norfloxacin; ofloxacin; gentamicin
Pseudomonas_aeruginosa_AU10241_25956_ECENEC_19255 proton-coupled multidrug efflux MATE transporter PmpM	Pseudomonas_aeruginosa_AU10241_25956_ECENEC_19255	PmpM	neomycin; benzalkonium chloride; chlorhexidine
Pseudomonas_aeruginosa_AU10241_25956_ECENEC_20045 multidrug efflux RND transporter permease subunit MexN	Pseudomonas_aeruginosa_AU10241_25956_ECENEC_20045	mexN	chloramphenicol; thiamphenicol
Pseudomonas_aeruginosa_AU10241_25956_ECENEC_20050 multidrug efflux RND transporter periplasmic adaptor subunit MexM	Pseudomonas_aeruginosa_AU10241_25956_ECENEC_20050	mexM	chloramphenicol; thiamphenicol
Pseudomonas_aeruginosa_AU10241_25956_ECENEC_21090 FosA family fosfomycin resistance glutathione transferase	Pseudomonas_aeruginosa_AU10241_25956_ECENEC_21090	FosA	fosfomycin
Pseudomonas_aeruginosa_AU10241_25956_ECENEC_22300 Translational regulator CsrA	Pseudomonas_aeruginosa_AU10241_25956_ECENEC_22300	rsmA	trimethoprim; chloramphenicol
Pseudomonas_aeruginosa_AU10241_25956_ECENEC_23290 Vancomycin B-type resistance protein VanW	Pseudomonas_aeruginosa_AU10241_25956_ECENEC_23290	vanW gene in vanG cluster	vancomycin
Pseudomonas_aeruginosa_AU10241_25956_ECENEC_23445 type B-4 chloramphenicol O-acetyltransferase CatB7	Pseudomonas_aeruginosa_AU10241_25956_ECENEC_23445	Pseudomonas aeruginosa catB7	azidamfenicol; chloramphenicol; thiamphenicol
Pseudomonas_aeruginosa_AU10241_25956_ECENEC_24150 multidrug efflux RND transporter periplasmic adaptor subunit MexV	Pseudomonas_aeruginosa_AU10241_25956_ECENEC_24150	MexV	erythromycin; acriflavine; tetracycline; chloramphenicol
Pseudomonas_aeruginosa_AU10241_25956_ECENEC_25895 multidrug efflux transporter outer membrane subunit OprJ	Pseudomonas_aeruginosa_AU10241_25956_ECENEC_25895	OprJ	erythromycin; gentamicin C; tetracycline; novobiocin; trimethoprim; chloramphenicol; ofloxacin; gentamicin
Pseudomonas_aeruginosa_AU10241_25956_ECENEC_25900 multidrug efflux RND transporter permease subunit MexD	Pseudomonas_aeruginosa_AU10241_25956_ECENEC_25900	MexD	erythromycin; gentamicin C; tetracycline; novobiocin; trimethoprim; chloramphenicol; ofloxacin; gentamicin
Pseudomonas_aeruginosa_AU10241_25956_ECENEC_25905 multidrug efflux RND transporter periplasmic adaptor subunit MexC	Pseudomonas_aeruginosa_AU10241_25956_ECENEC_25905	MexC	erythromycin; gentamicin C; tetracycline; novobiocin; trimethoprim; chloramphenicol; ofloxacin; gentamicin
Pseudomonas_aeruginosa_AU10241_25956_ECENEC_26885 two-component system sensor histidine kinase PmrB	Pseudomonas_aeruginosa_AU10241_25956_ECENEC_26885	basS	polymyxin B
Pseudomonas_aeruginosa_AU10241_25956_ECENEC_27925 efflux transporter outer membrane subunit OpmH	Pseudomonas_aeruginosa_AU10241_25956_ECENEC_27925	OpmH	triclosan
Pseudomonas_aeruginosa_AU10241_25956_ECENEC_28010 Multidrug transporter PA4990	Pseudomonas_aeruginosa_AU10241_25956_ECENEC_28010	Pseudomonas aeruginosa emrE	gentamicin C; gentamicin
Pseudomonas_aeruginosa_AU10241_25956_ECENEC_30765 oxacillin-hydrolyzing class D beta-lactamase OXA-50	Pseudomonas_aeruginosa_AU10241_25956_ECENEC_30765	OXA-50	oxacillin; ampicillin; cefalotin
Pseudomonas_aeruginosa_AU10241_isolate_AU10241_L13_Control_25961_INKHCO_00810 triclosan efflux RND transporter adaptor protein TriA	Pseudomonas_aeruginosa_AU10241_isolate_AU10241_L13_Control_25961_INKHCO_00810	TriA	triclosan
Pseudomonas_aeruginosa_AU10241_isolate_AU10241_L13_Control_25961_INKHCO_00815 triclosan efflux RND transporter adaptor protein TriB	Pseudomonas_aeruginosa_AU10241_isolate_AU10241_L13_Control_25961_INKHCO_00815	TriB	triclosan
Pseudomonas_aeruginosa_AU10241_isolate_AU10241_L13_Control_25961_INKHCO_00820 triclosan efflux RND transporter permease subunit TriC	Pseudomonas_aeruginosa_AU10241_isolate_AU10241_L13_Control_25961_INKHCO_00820	TriC	triclosan
Pseudomonas_aeruginosa_AU10241_isolate_AU10241_L13_Control_25961_INKHCO_02220 multidrug efflux RND transporter periplasmic adaptor subunit MexA	Pseudomonas_aeruginosa_AU10241_isolate_AU10241_L13_Control_25961_INKHCO_02220	MexA	erythromycin; ciprofloxacin; tetracycline; ceftazidime; ceftriaxone; meropenem; novobiocin; azithromycin; trimethoprim; sulfamethoxazole; chloramphenicol; aztreonam; colistin A; colistin B; ampicillin; nalidixic acid; panipenem; ticarcillin; trimethoprim-sulfamethoxazole
Pseudomonas_aeruginosa_AU10241_isolate_AU10241_L13_Control_25961_INKHCO_02225 multidrug efflux RND transporter permease subunit MexB	Pseudomonas_aeruginosa_AU10241_isolate_AU10241_L13_Control_25961_INKHCO_02225	MexB	erythromycin; ciprofloxacin; tetracycline; ceftazidime; ceftriaxone; meropenem; novobiocin; azithromycin; trimethoprim; sulfamethoxazole; chloramphenicol; aztreonam; colistin A; colistin B; ampicillin; nalidixic acid; panipenem; ticarcillin; trimethoprim-sulfamethoxazole
Pseudomonas_aeruginosa_AU10241_isolate_AU10241_L13_Control_25961_INKHCO_02230 multidrug efflux RND transporter outer membrane channel subunit OprM	Pseudomonas_aeruginosa_AU10241_isolate_AU10241_L13_Control_25961_INKHCO_02230	OprM	erythromycin; amikacin; gentamicin C; ciprofloxacin; acriflavine; tetracycline; tobramycin; ceftazidime; ceftriaxone; meropenem; novobiocin; azithromycin; trimethoprim; sulfamethoxazole; chloramphenicol; thiamphenicol; aztreonam; colistin A; colistin B; ampicillin; nalidixic acid; norfloxacin; ofloxacin; panipenem; ticarcillin; trimethoprim-sulfamethoxazole; gentamicin
Pseudomonas_aeruginosa_AU10241_isolate_AU10241_L13_Control_25961_INKHCO_03800 multidrug efflux transporter outer membrane subunit OpmD	Pseudomonas_aeruginosa_AU10241_isolate_AU10241_L13_Control_25961_INKHCO_03800	OpmD	acriflavine; tetracycline; norfloxacin
Pseudomonas_aeruginosa_AU10241_isolate_AU10241_L13_Control_25961_INKHCO_03805 multidrug efflux RND transporter permease MexI	Pseudomonas_aeruginosa_AU10241_isolate_AU10241_L13_Control_25961_INKHCO_03805	MexI	acriflavine; tetracycline; norfloxacin
Pseudomonas_aeruginosa_AU10241_isolate_AU10241_L13_Control_25961_INKHCO_03810 multidrug efflux RND transporter periplasmic adaptor MexH	Pseudomonas_aeruginosa_AU10241_isolate_AU10241_L13_Control_25961_INKHCO_03810	MexH	acriflavine; tetracycline; norfloxacin
Pseudomonas_aeruginosa_AU10241_isolate_AU10241_L13_Control_25961_INKHCO_03815 multidrug efflux RND transporter inhibitory subunit MexG	Pseudomonas_aeruginosa_AU10241_isolate_AU10241_L13_Control_25961_INKHCO_03815	MexG	acriflavine; tetracycline; norfloxacin
Pseudomonas_aeruginosa_AU10241_isolate_AU10241_L13_Control_25961_INKHCO_04470 Bcr/CflA family efflux transporter	Pseudomonas_aeruginosa_AU10241_isolate_AU10241_L13_Control_25961_INKHCO_04470	bcr-1	bicyclomycin
Pseudomonas_aeruginosa_AU10241_isolate_AU10241_L13_Control_25961_INKHCO_04555 aminoglycoside O-phosphotransferase APH(3')-IIb	Pseudomonas_aeruginosa_AU10241_isolate_AU10241_L13_Control_25961_INKHCO_04555	APH(3')-IIb	neomycin; ribostamycin; butirosin; kanamycin A; gentamicin B; paromomycin; gentamicin
Pseudomonas_aeruginosa_AU10241_isolate_AU10241_L13_Control_25961_INKHCO_04600 class C beta-lactamase PDC-226	Pseudomonas_aeruginosa_AU10241_isolate_AU10241_L13_Control_25961_INKHCO_04600	PDC-226
Pseudomonas_aeruginosa_AU10241_isolate_AU10241_L13_Control_25961_INKHCO_06045 Sec translocon accessory complex subunit YajC	Pseudomonas_aeruginosa_AU10241_isolate_AU10241_L13_Control_25961_INKHCO_06045	YajC	vancomycin; tigecycline; tetracycline; linezolid; rifampin; chloramphenicol; ampicillin; cefalotin; triclosan
Pseudomonas_aeruginosa_AU10241_isolate_AU10241_L13_Control_25961_INKHCO_06780 efflux system transcriptional repressor MexL	Pseudomonas_aeruginosa_AU10241_isolate_AU10241_L13_Control_25961_INKHCO_06780	MexL	erythromycin; tetracycline; triclosan
Pseudomonas_aeruginosa_AU10241_isolate_AU10241_L13_Control_25961_INKHCO_06785 multidrug efflux RND transporter periplasmic adaptor subunit MexJ	Pseudomonas_aeruginosa_AU10241_isolate_AU10241_L13_Control_25961_INKHCO_06785	MexJ	erythromycin; tetracycline; triclosan
Pseudomonas_aeruginosa_AU10241_isolate_AU10241_L13_Control_25961_INKHCO_06790 multidrug efflux RND transporter permease subunit MexK	Pseudomonas_aeruginosa_AU10241_isolate_AU10241_L13_Control_25961_INKHCO_06790	MexK	erythromycin; tetracycline; triclosan
Pseudomonas_aeruginosa_AU10241_isolate_AU10241_L13_Control_25961_INKHCO_07425 Undecaprenyl phosphate-alpha-4-amino-4-deoxy-L-arabinose arabinosyl transferase	Pseudomonas_aeruginosa_AU10241_isolate_AU10241_L13_Control_25961_INKHCO_07425	ArnT	colistin A; colistin B
Pseudomonas_aeruginosa_AU10241_isolate_AU10241_L13_Control_25961_INKHCO_07435 Bifunctional polymyxin resistance protein ArnA	Pseudomonas_aeruginosa_AU10241_isolate_AU10241_L13_Control_25961_INKHCO_07435	arnA	polymyxin B
Pseudomonas_aeruginosa_AU10241_isolate_AU10241_L13_Control_25961_INKHCO_07590 multidrug efflux RND transporter periplasmic adaptor subunit MexP	Pseudomonas_aeruginosa_AU10241_isolate_AU10241_L13_Control_25961_INKHCO_07590	mexP	erythromycin; acriflavine; tetracycline; imipenem; trimethoprim; chloramphenicol; thiamphenicol; kitasamycin; rokitamycin
Pseudomonas_aeruginosa_AU10241_isolate_AU10241_L13_Control_25961_INKHCO_07595 multidrug efflux RND transporter permease subunit MexQ	Pseudomonas_aeruginosa_AU10241_isolate_AU10241_L13_Control_25961_INKHCO_07595	mexQ	erythromycin; acriflavine; tetracycline; imipenem; trimethoprim; chloramphenicol; thiamphenicol; kitasamycin; rokitamycin
Pseudomonas_aeruginosa_AU10241_isolate_AU10241_L13_Control_25961_INKHCO_09175 DNA-binding response regulator	Pseudomonas_aeruginosa_AU10241_isolate_AU10241_L13_Control_25961_INKHCO_09175	Pseudomonas aeruginosa CpxR	neomycin; erythromycin; amikacin; ciprofloxacin; kanamycin A; tetracycline; tobramycin; ceftazidime; ceftriaxone; meropenem; novobiocin; azithromycin; trimethoprim; sulfamethoxazole; chloramphenicol; aztreonam; colistin A; colistin B; ampicillin; panipenem; trimethoprim-sulfamethoxazole; gentamicin
Pseudomonas_aeruginosa_AU10241_isolate_AU10241_L13_Control_25961_INKHCO_09810 cationic peptide sensor histidine kinase CprS	Pseudomonas_aeruginosa_AU10241_isolate_AU10241_L13_Control_25961_INKHCO_09810	cprS	polymyxin B; colistin A; colistin B
Pseudomonas_aeruginosa_AU10241_isolate_AU10241_L13_Control_25961_INKHCO_09815 cationic peptide response regulator transcription factor CprR	Pseudomonas_aeruginosa_AU10241_isolate_AU10241_L13_Control_25961_INKHCO_09815	cprR	polymyxin B; colistin A; colistin B
Pseudomonas_aeruginosa_AU10241_isolate_AU10241_L13_Control_25961_INKHCO_12790 Efflux pump membrane transporter	Pseudomonas_aeruginosa_AU10241_isolate_AU10241_L13_Control_25961_INKHCO_12790	adeF	tetracycline
Pseudomonas_aeruginosa_AU10241_isolate_AU10241_L13_Control_25961_INKHCO_13505 multidrug efflux RND transporter periplasmic adaptor subunit MuxA	Pseudomonas_aeruginosa_AU10241_isolate_AU10241_L13_Control_25961_INKHCO_13505	MuxA	erythromycin; tetracycline; novobiocin; aztreonam; kitasamycin; rokitamycin
Pseudomonas_aeruginosa_AU10241_isolate_AU10241_L13_Control_25961_INKHCO_13510 multidrug efflux RND transporter permease subunit MuxB	Pseudomonas_aeruginosa_AU10241_isolate_AU10241_L13_Control_25961_INKHCO_13510	MuxB	erythromycin; tetracycline; novobiocin; aztreonam; kitasamycin; rokitamycin
Pseudomonas_aeruginosa_AU10241_isolate_AU10241_L13_Control_25961_INKHCO_13515 multidrug efflux RND transporter permease subunit MuxC	Pseudomonas_aeruginosa_AU10241_isolate_AU10241_L13_Control_25961_INKHCO_13515	MuxC	erythromycin; tetracycline; novobiocin; aztreonam; kitasamycin; rokitamycin
Pseudomonas_aeruginosa_AU10241_isolate_AU10241_L13_Control_25961_INKHCO_13520 multidrug efflux RND transporter outer membrane subunit OpmB	Pseudomonas_aeruginosa_AU10241_isolate_AU10241_L13_Control_25961_INKHCO_13520	OpmB	erythromycin; tetracycline; novobiocin; aztreonam; kitasamycin; rokitamycin
Pseudomonas_aeruginosa_AU10241_isolate_AU10241_L13_Control_25961_INKHCO_13675 multidrug efflux RND transporter outer membrane subunit OprN	Pseudomonas_aeruginosa_AU10241_isolate_AU10241_L13_Control_25961_INKHCO_13675	OprN	ciprofloxacin; trimethoprim; chloramphenicol; norfloxacin
Pseudomonas_aeruginosa_AU10241_isolate_AU10241_L13_Control_25961_INKHCO_13680 Efflux pump membrane transporter	Pseudomonas_aeruginosa_AU10241_isolate_AU10241_L13_Control_25961_INKHCO_13680	adeF	tetracycline
Pseudomonas_aeruginosa_AU10241_isolate_AU10241_L13_Control_25961_INKHCO_13690 MexE family multidrug efflux RND transporter periplasmic adaptor subunit	Pseudomonas_aeruginosa_AU10241_isolate_AU10241_L13_Control_25961_INKHCO_13690	MexE	ciprofloxacin; trimethoprim; chloramphenicol; norfloxacin
Pseudomonas_aeruginosa_AU10241_isolate_AU10241_L13_Control_25961_INKHCO_14795 Redox-sensitive transcriptional activator SoxR	Pseudomonas_aeruginosa_AU10241_isolate_AU10241_L13_Control_25961_INKHCO_14795	Pseudomonas aeruginosa soxR	tigecycline; ciprofloxacin; acriflavine; tetracycline; rifampin; chloramphenicol; ampicillin; norfloxacin; cefalotin; triclosan
Pseudomonas_aeruginosa_AU10241_isolate_AU10241_L13_Control_25961_INKHCO_16580 multidrug efflux RND transporter permease subunit MexY	Pseudomonas_aeruginosa_AU10241_isolate_AU10241_L13_Control_25961_INKHCO_16580	mexY	erythromycin; amikacin; gentamicin C; ciprofloxacin; acriflavine; tetracycline; tobramycin; meropenem; chloramphenicol; arbekacin; norfloxacin; ofloxacin; gentamicin
Pseudomonas_aeruginosa_AU10241_isolate_AU10241_L13_Control_25961_INKHCO_17710 response regulator transcription factor ParR	Pseudomonas_aeruginosa_AU10241_isolate_AU10241_L13_Control_25961_INKHCO_17710	ParR	erythromycin; amikacin; gentamicin C; ciprofloxacin; acriflavine; tetracycline; tobramycin; meropenem; imipenem; chloramphenicol; norfloxacin; ofloxacin; gentamicin
Pseudomonas_aeruginosa_AU10241_isolate_AU10241_L13_Control_25961_INKHCO_17715 sensor histidine kinase ParS	Pseudomonas_aeruginosa_AU10241_isolate_AU10241_L13_Control_25961_INKHCO_17715	ParS	erythromycin; amikacin; gentamicin C; ciprofloxacin; acriflavine; tetracycline; tobramycin; meropenem; imipenem; chloramphenicol; norfloxacin; ofloxacin; gentamicin
Pseudomonas_aeruginosa_AU10241_isolate_AU10241_L13_Control_25961_INKHCO_19260 proton-coupled multidrug efflux MATE transporter PmpM	Pseudomonas_aeruginosa_AU10241_isolate_AU10241_L13_Control_25961_INKHCO_19260	PmpM	neomycin; benzalkonium chloride; chlorhexidine
Pseudomonas_aeruginosa_AU10241_isolate_AU10241_L13_Control_25961_INKHCO_20050 multidrug efflux RND transporter permease subunit MexN	Pseudomonas_aeruginosa_AU10241_isolate_AU10241_L13_Control_25961_INKHCO_20050	mexN	chloramphenicol; thiamphenicol
Pseudomonas_aeruginosa_AU10241_isolate_AU10241_L13_Control_25961_INKHCO_20055 multidrug efflux RND transporter periplasmic adaptor subunit MexM	Pseudomonas_aeruginosa_AU10241_isolate_AU10241_L13_Control_25961_INKHCO_20055	mexM	chloramphenicol; thiamphenicol
Pseudomonas_aeruginosa_AU10241_isolate_AU10241_L13_Control_25961_INKHCO_21095 FosA family fosfomycin resistance glutathione transferase	Pseudomonas_aeruginosa_AU10241_isolate_AU10241_L13_Control_25961_INKHCO_21095	FosA	fosfomycin
Pseudomonas_aeruginosa_AU10241_isolate_AU10241_L13_Control_25961_INKHCO_22300 Translational regulator CsrA	Pseudomonas_aeruginosa_AU10241_isolate_AU10241_L13_Control_25961_INKHCO_22300	rsmA	trimethoprim; chloramphenicol
Pseudomonas_aeruginosa_AU10241_isolate_AU10241_L13_Control_25961_INKHCO_23285 Vancomycin B-type resistance protein VanW	Pseudomonas_aeruginosa_AU10241_isolate_AU10241_L13_Control_25961_INKHCO_23285	vanW gene in vanG cluster	vancomycin
Pseudomonas_aeruginosa_AU10241_isolate_AU10241_L13_Control_25961_INKHCO_23440 type B-4 chloramphenicol O-acetyltransferase CatB7	Pseudomonas_aeruginosa_AU10241_isolate_AU10241_L13_Control_25961_INKHCO_23440	Pseudomonas aeruginosa catB7	azidamfenicol; chloramphenicol; thiamphenicol
Pseudomonas_aeruginosa_AU10241_isolate_AU10241_L13_Control_25961_INKHCO_24145 multidrug efflux RND transporter periplasmic adaptor subunit MexV	Pseudomonas_aeruginosa_AU10241_isolate_AU10241_L13_Control_25961_INKHCO_24145	MexV	erythromycin; acriflavine; tetracycline; chloramphenicol
Pseudomonas_aeruginosa_AU10241_isolate_AU10241_L13_Control_25961_INKHCO_25885 multidrug efflux transporter outer membrane subunit OprJ	Pseudomonas_aeruginosa_AU10241_isolate_AU10241_L13_Control_25961_INKHCO_25885	OprJ	erythromycin; gentamicin C; tetracycline; novobiocin; trimethoprim; chloramphenicol; ofloxacin; gentamicin
Pseudomonas_aeruginosa_AU10241_isolate_AU10241_L13_Control_25961_INKHCO_25890 multidrug efflux RND transporter permease subunit MexD	Pseudomonas_aeruginosa_AU10241_isolate_AU10241_L13_Control_25961_INKHCO_25890	MexD	erythromycin; gentamicin C; tetracycline; novobiocin; trimethoprim; chloramphenicol; ofloxacin; gentamicin
Pseudomonas_aeruginosa_AU10241_isolate_AU10241_L13_Control_25961_INKHCO_25895 multidrug efflux RND transporter periplasmic adaptor subunit MexC	Pseudomonas_aeruginosa_AU10241_isolate_AU10241_L13_Control_25961_INKHCO_25895	MexC	erythromycin; gentamicin C; tetracycline; novobiocin; trimethoprim; chloramphenicol; ofloxacin; gentamicin
Pseudomonas_aeruginosa_AU10241_isolate_AU10241_L13_Control_25961_INKHCO_26875 two-component system sensor histidine kinase PmrB	Pseudomonas_aeruginosa_AU10241_isolate_AU10241_L13_Control_25961_INKHCO_26875	basS	polymyxin B
Pseudomonas_aeruginosa_AU10241_isolate_AU10241_L13_Control_25961_INKHCO_27915 efflux transporter outer membrane subunit OpmH	Pseudomonas_aeruginosa_AU10241_isolate_AU10241_L13_Control_25961_INKHCO_27915	OpmH	triclosan
Pseudomonas_aeruginosa_AU10241_isolate_AU10241_L13_Control_25961_INKHCO_28000 Multidrug transporter PA4990	Pseudomonas_aeruginosa_AU10241_isolate_AU10241_L13_Control_25961_INKHCO_28000	Pseudomonas aeruginosa emrE	gentamicin C; gentamicin
Pseudomonas_aeruginosa_AU10241_isolate_AU10241_L13_Control_25961_INKHCO_30755 oxacillin-hydrolyzing class D beta-lactamase OXA-50	Pseudomonas_aeruginosa_AU10241_isolate_AU10241_L13_Control_25961_INKHCO_30755	OXA-50	oxacillin; ampicillin; cefalotin
Pseudomonas_aeruginosa_AU10241_isolate_AU10241_L13_Resistant_25957_IPGNPG_00810 triclosan efflux RND transporter adaptor protein TriA	Pseudomonas_aeruginosa_AU10241_isolate_AU10241_L13_Resistant_25957_IPGNPG_00810	TriA	triclosan
Pseudomonas_aeruginosa_AU10241_isolate_AU10241_L13_Resistant_25957_IPGNPG_00815 triclosan efflux RND transporter adaptor protein TriB	Pseudomonas_aeruginosa_AU10241_isolate_AU10241_L13_Resistant_25957_IPGNPG_00815	TriB	triclosan
Pseudomonas_aeruginosa_AU10241_isolate_AU10241_L13_Resistant_25957_IPGNPG_00820 triclosan efflux RND transporter permease subunit TriC	Pseudomonas_aeruginosa_AU10241_isolate_AU10241_L13_Resistant_25957_IPGNPG_00820	TriC	triclosan
Pseudomonas_aeruginosa_AU10241_isolate_AU10241_L13_Resistant_25957_IPGNPG_02215 multidrug efflux RND transporter periplasmic adaptor subunit MexA	Pseudomonas_aeruginosa_AU10241_isolate_AU10241_L13_Resistant_25957_IPGNPG_02215	MexA	erythromycin; ciprofloxacin; tetracycline; ceftazidime; ceftriaxone; meropenem; novobiocin; azithromycin; trimethoprim; sulfamethoxazole; chloramphenicol; aztreonam; colistin A; colistin B; ampicillin; nalidixic acid; panipenem; ticarcillin; trimethoprim-sulfamethoxazole
Pseudomonas_aeruginosa_AU10241_isolate_AU10241_L13_Resistant_25957_IPGNPG_02220 multidrug efflux RND transporter permease subunit MexB	Pseudomonas_aeruginosa_AU10241_isolate_AU10241_L13_Resistant_25957_IPGNPG_02220	MexB	erythromycin; ciprofloxacin; tetracycline; ceftazidime; ceftriaxone; meropenem; novobiocin; azithromycin; trimethoprim; sulfamethoxazole; chloramphenicol; aztreonam; colistin A; colistin B; ampicillin; nalidixic acid; panipenem; ticarcillin; trimethoprim-sulfamethoxazole
Pseudomonas_aeruginosa_AU10241_isolate_AU10241_L13_Resistant_25957_IPGNPG_02225 multidrug efflux RND transporter outer membrane channel subunit OprM	Pseudomonas_aeruginosa_AU10241_isolate_AU10241_L13_Resistant_25957_IPGNPG_02225	OprM	erythromycin; amikacin; gentamicin C; ciprofloxacin; acriflavine; tetracycline; tobramycin; ceftazidime; ceftriaxone; meropenem; novobiocin; azithromycin; trimethoprim; sulfamethoxazole; chloramphenicol; thiamphenicol; aztreonam; colistin A; colistin B; ampicillin; nalidixic acid; norfloxacin; ofloxacin; panipenem; ticarcillin; trimethoprim-sulfamethoxazole; gentamicin
Pseudomonas_aeruginosa_AU10241_isolate_AU10241_L13_Resistant_25957_IPGNPG_03800 multidrug efflux transporter outer membrane subunit OpmD	Pseudomonas_aeruginosa_AU10241_isolate_AU10241_L13_Resistant_25957_IPGNPG_03800	OpmD	acriflavine; tetracycline; norfloxacin
Pseudomonas_aeruginosa_AU10241_isolate_AU10241_L13_Resistant_25957_IPGNPG_03805 multidrug efflux RND transporter permease MexI	Pseudomonas_aeruginosa_AU10241_isolate_AU10241_L13_Resistant_25957_IPGNPG_03805	MexI	acriflavine; tetracycline; norfloxacin
Pseudomonas_aeruginosa_AU10241_isolate_AU10241_L13_Resistant_25957_IPGNPG_03810 multidrug efflux RND transporter periplasmic adaptor MexH	Pseudomonas_aeruginosa_AU10241_isolate_AU10241_L13_Resistant_25957_IPGNPG_03810	MexH	acriflavine; tetracycline; norfloxacin
Pseudomonas_aeruginosa_AU10241_isolate_AU10241_L13_Resistant_25957_IPGNPG_03815 multidrug efflux RND transporter inhibitory subunit MexG	Pseudomonas_aeruginosa_AU10241_isolate_AU10241_L13_Resistant_25957_IPGNPG_03815	MexG	acriflavine; tetracycline; norfloxacin
Pseudomonas_aeruginosa_AU10241_isolate_AU10241_L13_Resistant_25957_IPGNPG_04475 Bcr/CflA family efflux transporter	Pseudomonas_aeruginosa_AU10241_isolate_AU10241_L13_Resistant_25957_IPGNPG_04475	bcr-1	bicyclomycin
Pseudomonas_aeruginosa_AU10241_isolate_AU10241_L13_Resistant_25957_IPGNPG_04560 aminoglycoside O-phosphotransferase APH(3')-IIb	Pseudomonas_aeruginosa_AU10241_isolate_AU10241_L13_Resistant_25957_IPGNPG_04560	APH(3')-IIb	neomycin; ribostamycin; butirosin; kanamycin A; gentamicin B; paromomycin; gentamicin
Pseudomonas_aeruginosa_AU10241_isolate_AU10241_L13_Resistant_25957_IPGNPG_04605 class C beta-lactamase PDC-226	Pseudomonas_aeruginosa_AU10241_isolate_AU10241_L13_Resistant_25957_IPGNPG_04605	PDC-226
Pseudomonas_aeruginosa_AU10241_isolate_AU10241_L13_Resistant_25957_IPGNPG_06050 Sec translocon accessory complex subunit YajC	Pseudomonas_aeruginosa_AU10241_isolate_AU10241_L13_Resistant_25957_IPGNPG_06050	YajC	vancomycin; tigecycline; tetracycline; linezolid; rifampin; chloramphenicol; ampicillin; cefalotin; triclosan
Pseudomonas_aeruginosa_AU10241_isolate_AU10241_L13_Resistant_25957_IPGNPG_06785 efflux system transcriptional repressor MexL	Pseudomonas_aeruginosa_AU10241_isolate_AU10241_L13_Resistant_25957_IPGNPG_06785	MexL	erythromycin; tetracycline; triclosan
Pseudomonas_aeruginosa_AU10241_isolate_AU10241_L13_Resistant_25957_IPGNPG_06790 multidrug efflux RND transporter periplasmic adaptor subunit MexJ	Pseudomonas_aeruginosa_AU10241_isolate_AU10241_L13_Resistant_25957_IPGNPG_06790	MexJ	erythromycin; tetracycline; triclosan
Pseudomonas_aeruginosa_AU10241_isolate_AU10241_L13_Resistant_25957_IPGNPG_06795 multidrug efflux RND transporter permease subunit MexK	Pseudomonas_aeruginosa_AU10241_isolate_AU10241_L13_Resistant_25957_IPGNPG_06795	MexK	erythromycin; tetracycline; triclosan
Pseudomonas_aeruginosa_AU10241_isolate_AU10241_L13_Resistant_25957_IPGNPG_07430 Undecaprenyl phosphate-alpha-4-amino-4-deoxy-L-arabinose arabinosyl transferase	Pseudomonas_aeruginosa_AU10241_isolate_AU10241_L13_Resistant_25957_IPGNPG_07430	ArnT	colistin A; colistin B
Pseudomonas_aeruginosa_AU10241_isolate_AU10241_L13_Resistant_25957_IPGNPG_07440 Bifunctional polymyxin resistance protein ArnA	Pseudomonas_aeruginosa_AU10241_isolate_AU10241_L13_Resistant_25957_IPGNPG_07440	arnA	polymyxin B
Pseudomonas_aeruginosa_AU10241_isolate_AU10241_L13_Resistant_25957_IPGNPG_07595 multidrug efflux RND transporter periplasmic adaptor subunit MexP	Pseudomonas_aeruginosa_AU10241_isolate_AU10241_L13_Resistant_25957_IPGNPG_07595	mexP	erythromycin; acriflavine; tetracycline; imipenem; trimethoprim; chloramphenicol; thiamphenicol; kitasamycin; rokitamycin
Pseudomonas_aeruginosa_AU10241_isolate_AU10241_L13_Resistant_25957_IPGNPG_07600 multidrug efflux RND transporter permease subunit MexQ	Pseudomonas_aeruginosa_AU10241_isolate_AU10241_L13_Resistant_25957_IPGNPG_07600	mexQ	erythromycin; acriflavine; tetracycline; imipenem; trimethoprim; chloramphenicol; thiamphenicol; kitasamycin; rokitamycin
Pseudomonas_aeruginosa_AU10241_isolate_AU10241_L13_Resistant_25957_IPGNPG_09180 DNA-binding response regulator	Pseudomonas_aeruginosa_AU10241_isolate_AU10241_L13_Resistant_25957_IPGNPG_09180	Pseudomonas aeruginosa CpxR	neomycin; erythromycin; amikacin; ciprofloxacin; kanamycin A; tetracycline; tobramycin; ceftazidime; ceftriaxone; meropenem; novobiocin; azithromycin; trimethoprim; sulfamethoxazole; chloramphenicol; aztreonam; colistin A; colistin B; ampicillin; panipenem; trimethoprim-sulfamethoxazole; gentamicin
Pseudomonas_aeruginosa_AU10241_isolate_AU10241_L13_Resistant_25957_IPGNPG_09815 cationic peptide sensor histidine kinase CprS	Pseudomonas_aeruginosa_AU10241_isolate_AU10241_L13_Resistant_25957_IPGNPG_09815	cprS	polymyxin B; colistin A; colistin B
Pseudomonas_aeruginosa_AU10241_isolate_AU10241_L13_Resistant_25957_IPGNPG_09820 cationic peptide response regulator transcription factor CprR	Pseudomonas_aeruginosa_AU10241_isolate_AU10241_L13_Resistant_25957_IPGNPG_09820	cprR	polymyxin B; colistin A; colistin B
Pseudomonas_aeruginosa_AU10241_isolate_AU10241_L13_Resistant_25957_IPGNPG_12790 Efflux pump membrane transporter	Pseudomonas_aeruginosa_AU10241_isolate_AU10241_L13_Resistant_25957_IPGNPG_12790	adeF	tetracycline
Pseudomonas_aeruginosa_AU10241_isolate_AU10241_L13_Resistant_25957_IPGNPG_13500 multidrug efflux RND transporter periplasmic adaptor subunit MuxA	Pseudomonas_aeruginosa_AU10241_isolate_AU10241_L13_Resistant_25957_IPGNPG_13500	MuxA	erythromycin; tetracycline; novobiocin; aztreonam; kitasamycin; rokitamycin
Pseudomonas_aeruginosa_AU10241_isolate_AU10241_L13_Resistant_25957_IPGNPG_13505 multidrug efflux RND transporter permease subunit MuxB	Pseudomonas_aeruginosa_AU10241_isolate_AU10241_L13_Resistant_25957_IPGNPG_13505	MuxB	erythromycin; tetracycline; novobiocin; aztreonam; kitasamycin; rokitamycin
Pseudomonas_aeruginosa_AU10241_isolate_AU10241_L13_Resistant_25957_IPGNPG_13510 multidrug efflux RND transporter permease subunit MuxC	Pseudomonas_aeruginosa_AU10241_isolate_AU10241_L13_Resistant_25957_IPGNPG_13510	MuxC	erythromycin; tetracycline; novobiocin; aztreonam; kitasamycin; rokitamycin
Pseudomonas_aeruginosa_AU10241_isolate_AU10241_L13_Resistant_25957_IPGNPG_13515 multidrug efflux RND transporter outer membrane subunit OpmB	Pseudomonas_aeruginosa_AU10241_isolate_AU10241_L13_Resistant_25957_IPGNPG_13515	OpmB	erythromycin; tetracycline; novobiocin; aztreonam; kitasamycin; rokitamycin
Pseudomonas_aeruginosa_AU10241_isolate_AU10241_L13_Resistant_25957_IPGNPG_13670 multidrug efflux RND transporter outer membrane subunit OprN	Pseudomonas_aeruginosa_AU10241_isolate_AU10241_L13_Resistant_25957_IPGNPG_13670	OprN	ciprofloxacin; trimethoprim; chloramphenicol; norfloxacin
Pseudomonas_aeruginosa_AU10241_isolate_AU10241_L13_Resistant_25957_IPGNPG_13675 Efflux pump membrane transporter	Pseudomonas_aeruginosa_AU10241_isolate_AU10241_L13_Resistant_25957_IPGNPG_13675	adeF	tetracycline
Pseudomonas_aeruginosa_AU10241_isolate_AU10241_L13_Resistant_25957_IPGNPG_13685 MexE family multidrug efflux RND transporter periplasmic adaptor subunit	Pseudomonas_aeruginosa_AU10241_isolate_AU10241_L13_Resistant_25957_IPGNPG_13685	MexE	ciprofloxacin; trimethoprim; chloramphenicol; norfloxacin
Pseudomonas_aeruginosa_AU10241_isolate_AU10241_L13_Resistant_25957_IPGNPG_14790 Redox-sensitive transcriptional activator SoxR	Pseudomonas_aeruginosa_AU10241_isolate_AU10241_L13_Resistant_25957_IPGNPG_14790	Pseudomonas aeruginosa soxR	tigecycline; ciprofloxacin; acriflavine; tetracycline; rifampin; chloramphenicol; ampicillin; norfloxacin; cefalotin; triclosan
Pseudomonas_aeruginosa_AU10241_isolate_AU10241_L13_Resistant_25957_IPGNPG_16575 multidrug efflux RND transporter permease subunit MexY	Pseudomonas_aeruginosa_AU10241_isolate_AU10241_L13_Resistant_25957_IPGNPG_16575	mexY	erythromycin; amikacin; gentamicin C; ciprofloxacin; acriflavine; tetracycline; tobramycin; meropenem; chloramphenicol; arbekacin; norfloxacin; ofloxacin; gentamicin
Pseudomonas_aeruginosa_AU10241_isolate_AU10241_L13_Resistant_25957_IPGNPG_17700 response regulator transcription factor ParR	Pseudomonas_aeruginosa_AU10241_isolate_AU10241_L13_Resistant_25957_IPGNPG_17700	ParR	erythromycin; amikacin; gentamicin C; ciprofloxacin; acriflavine; tetracycline; tobramycin; meropenem; imipenem; chloramphenicol; norfloxacin; ofloxacin; gentamicin
Pseudomonas_aeruginosa_AU10241_isolate_AU10241_L13_Resistant_25957_IPGNPG_17705 sensor histidine kinase ParS	Pseudomonas_aeruginosa_AU10241_isolate_AU10241_L13_Resistant_25957_IPGNPG_17705	ParS	erythromycin; amikacin; gentamicin C; ciprofloxacin; acriflavine; tetracycline; tobramycin; meropenem; imipenem; chloramphenicol; norfloxacin; ofloxacin; gentamicin
Pseudomonas_aeruginosa_AU10241_isolate_AU10241_L13_Resistant_25957_IPGNPG_19250 proton-coupled multidrug efflux MATE transporter PmpM	Pseudomonas_aeruginosa_AU10241_isolate_AU10241_L13_Resistant_25957_IPGNPG_19250	PmpM	neomycin; benzalkonium chloride; chlorhexidine
Pseudomonas_aeruginosa_AU10241_isolate_AU10241_L13_Resistant_25957_IPGNPG_20040 multidrug efflux RND transporter permease subunit MexN	Pseudomonas_aeruginosa_AU10241_isolate_AU10241_L13_Resistant_25957_IPGNPG_20040	mexN	chloramphenicol; thiamphenicol
Pseudomonas_aeruginosa_AU10241_isolate_AU10241_L13_Resistant_25957_IPGNPG_20045 multidrug efflux RND transporter periplasmic adaptor subunit MexM	Pseudomonas_aeruginosa_AU10241_isolate_AU10241_L13_Resistant_25957_IPGNPG_20045	mexM	chloramphenicol; thiamphenicol
Pseudomonas_aeruginosa_AU10241_isolate_AU10241_L13_Resistant_25957_IPGNPG_21085 FosA family fosfomycin resistance glutathione transferase	Pseudomonas_aeruginosa_AU10241_isolate_AU10241_L13_Resistant_25957_IPGNPG_21085	FosA	fosfomycin
Pseudomonas_aeruginosa_AU10241_isolate_AU10241_L13_Resistant_25957_IPGNPG_22295 Translational regulator CsrA	Pseudomonas_aeruginosa_AU10241_isolate_AU10241_L13_Resistant_25957_IPGNPG_22295	rsmA	trimethoprim; chloramphenicol
Pseudomonas_aeruginosa_AU10241_isolate_AU10241_L13_Resistant_25957_IPGNPG_23285 Vancomycin B-type resistance protein VanW	Pseudomonas_aeruginosa_AU10241_isolate_AU10241_L13_Resistant_25957_IPGNPG_23285	vanW gene in vanG cluster	vancomycin
Pseudomonas_aeruginosa_AU10241_isolate_AU10241_L13_Resistant_25957_IPGNPG_23440 type B-4 chloramphenicol O-acetyltransferase CatB7	Pseudomonas_aeruginosa_AU10241_isolate_AU10241_L13_Resistant_25957_IPGNPG_23440	Pseudomonas aeruginosa catB7	azidamfenicol; chloramphenicol; thiamphenicol
Pseudomonas_aeruginosa_AU10241_isolate_AU10241_L13_Resistant_25957_IPGNPG_24145 multidrug efflux RND transporter periplasmic adaptor subunit MexV	Pseudomonas_aeruginosa_AU10241_isolate_AU10241_L13_Resistant_25957_IPGNPG_24145	MexV	erythromycin; acriflavine; tetracycline; chloramphenicol
Pseudomonas_aeruginosa_AU10241_isolate_AU10241_L13_Resistant_25957_IPGNPG_25890 multidrug efflux transporter outer membrane subunit OprJ	Pseudomonas_aeruginosa_AU10241_isolate_AU10241_L13_Resistant_25957_IPGNPG_25890	OprJ	erythromycin; gentamicin C; tetracycline; novobiocin; trimethoprim; chloramphenicol; ofloxacin; gentamicin
Pseudomonas_aeruginosa_AU10241_isolate_AU10241_L13_Resistant_25957_IPGNPG_25895 multidrug efflux RND transporter permease subunit MexD	Pseudomonas_aeruginosa_AU10241_isolate_AU10241_L13_Resistant_25957_IPGNPG_25895	MexD	erythromycin; gentamicin C; tetracycline; novobiocin; trimethoprim; chloramphenicol; ofloxacin; gentamicin
Pseudomonas_aeruginosa_AU10241_isolate_AU10241_L13_Resistant_25957_IPGNPG_25900 multidrug efflux RND transporter periplasmic adaptor subunit MexC	Pseudomonas_aeruginosa_AU10241_isolate_AU10241_L13_Resistant_25957_IPGNPG_25900	MexC	erythromycin; gentamicin C; tetracycline; novobiocin; trimethoprim; chloramphenicol; ofloxacin; gentamicin
Pseudomonas_aeruginosa_AU10241_isolate_AU10241_L13_Resistant_25957_IPGNPG_26880 two-component system sensor histidine kinase PmrB	Pseudomonas_aeruginosa_AU10241_isolate_AU10241_L13_Resistant_25957_IPGNPG_26880	basS	polymyxin B
Pseudomonas_aeruginosa_AU10241_isolate_AU10241_L13_Resistant_25957_IPGNPG_27920 efflux transporter outer membrane subunit OpmH	Pseudomonas_aeruginosa_AU10241_isolate_AU10241_L13_Resistant_25957_IPGNPG_27920	OpmH	triclosan
Pseudomonas_aeruginosa_AU10241_isolate_AU10241_L13_Resistant_25957_IPGNPG_28005 Multidrug transporter PA4990	Pseudomonas_aeruginosa_AU10241_isolate_AU10241_L13_Resistant_25957_IPGNPG_28005	Pseudomonas aeruginosa emrE	gentamicin C; gentamicin
Pseudomonas_aeruginosa_AU10241_isolate_AU10241_L13_Resistant_25957_IPGNPG_30760 oxacillin-hydrolyzing class D beta-lactamase OXA-50	Pseudomonas_aeruginosa_AU10241_isolate_AU10241_L13_Resistant_25957_IPGNPG_30760	OXA-50	oxacillin; ampicillin; cefalotin
Pseudomonas_aeruginosa_CCUG_70744_6254_MDENKE_00100 cationic peptide sensor histidine kinase CprS	Pseudomonas_aeruginosa_CCUG_70744_6254_MDENKE_00100	cprS	polymyxin B; colistin A; colistin B
Pseudomonas_aeruginosa_CCUG_70744_6254_MDENKE_00105 cationic peptide response regulator transcription factor CprR	Pseudomonas_aeruginosa_CCUG_70744_6254_MDENKE_00105	cprR	polymyxin B; colistin A; colistin B
Pseudomonas_aeruginosa_CCUG_70744_6254_MDENKE_04310 multidrug efflux RND transporter permease subunit MuxB	Pseudomonas_aeruginosa_CCUG_70744_6254_MDENKE_04310	MuxB	erythromycin; tetracycline; novobiocin; aztreonam; kitasamycin; rokitamycin
Pseudomonas_aeruginosa_CCUG_70744_6254_MDENKE_04315 multidrug efflux RND transporter permease subunit MuxC	Pseudomonas_aeruginosa_CCUG_70744_6254_MDENKE_04315	MuxC	erythromycin; tetracycline; novobiocin; aztreonam; kitasamycin; rokitamycin
Pseudomonas_aeruginosa_CCUG_70744_6254_MDENKE_04320 multidrug efflux RND transporter outer membrane subunit OpmB	Pseudomonas_aeruginosa_CCUG_70744_6254_MDENKE_04320	OpmB	erythromycin; tetracycline; novobiocin; aztreonam; kitasamycin; rokitamycin
Pseudomonas_aeruginosa_CCUG_70744_6254_MDENKE_04475 multidrug efflux RND transporter outer membrane subunit OprN	Pseudomonas_aeruginosa_CCUG_70744_6254_MDENKE_04475	OprN	ciprofloxacin; trimethoprim; chloramphenicol; norfloxacin
Pseudomonas_aeruginosa_CCUG_70744_6254_MDENKE_04480 multidrug efflux RND transporter permease subunit MexF	Pseudomonas_aeruginosa_CCUG_70744_6254_MDENKE_04480	MexF	ciprofloxacin; trimethoprim; chloramphenicol; norfloxacin
Pseudomonas_aeruginosa_CCUG_70744_6254_MDENKE_04485 MexE family multidrug efflux RND transporter periplasmic adaptor subunit	Pseudomonas_aeruginosa_CCUG_70744_6254_MDENKE_04485	MexE	ciprofloxacin; trimethoprim; chloramphenicol; norfloxacin
Pseudomonas_aeruginosa_CCUG_70744_6254_MDENKE_05580 Redox-sensitive transcriptional activator SoxR	Pseudomonas_aeruginosa_CCUG_70744_6254_MDENKE_05580	Pseudomonas aeruginosa soxR	tigecycline; ciprofloxacin; acriflavine; tetracycline; rifampin; chloramphenicol; ampicillin; norfloxacin; cefalotin; triclosan
Pseudomonas_aeruginosa_CCUG_70744_6254_MDENKE_07210 multidrug efflux RND transporter permease subunit MexY	Pseudomonas_aeruginosa_CCUG_70744_6254_MDENKE_07210	mexY	erythromycin; amikacin; gentamicin C; ciprofloxacin; acriflavine; tetracycline; tobramycin; meropenem; chloramphenicol; arbekacin; norfloxacin; ofloxacin; gentamicin
Pseudomonas_aeruginosa_CCUG_70744_6254_MDENKE_08355 response regulator transcription factor ParR	Pseudomonas_aeruginosa_CCUG_70744_6254_MDENKE_08355	ParR	erythromycin; amikacin; gentamicin C; ciprofloxacin; acriflavine; tetracycline; tobramycin; meropenem; imipenem; chloramphenicol; norfloxacin; ofloxacin; gentamicin
Pseudomonas_aeruginosa_CCUG_70744_6254_MDENKE_10310 proton-coupled multidrug efflux MATE transporter PmpM	Pseudomonas_aeruginosa_CCUG_70744_6254_MDENKE_10310	PmpM	neomycin; benzalkonium chloride; chlorhexidine
Pseudomonas_aeruginosa_CCUG_70744_6254_MDENKE_11090 multidrug efflux RND transporter permease subunit MexN	Pseudomonas_aeruginosa_CCUG_70744_6254_MDENKE_11090	mexN	chloramphenicol; thiamphenicol
Pseudomonas_aeruginosa_CCUG_70744_6254_MDENKE_11095 multidrug efflux RND transporter periplasmic adaptor subunit MexM	Pseudomonas_aeruginosa_CCUG_70744_6254_MDENKE_11095	mexM	chloramphenicol; thiamphenicol
Pseudomonas_aeruginosa_CCUG_70744_6254_MDENKE_12240 FosA family fosfomycin resistance glutathione transferase	Pseudomonas_aeruginosa_CCUG_70744_6254_MDENKE_12240	FosA	fosfomycin
Pseudomonas_aeruginosa_CCUG_70744_6254_MDENKE_13980 Translational regulator CsrA	Pseudomonas_aeruginosa_CCUG_70744_6254_MDENKE_13980	rsmA	trimethoprim; chloramphenicol
Pseudomonas_aeruginosa_CCUG_70744_6254_MDENKE_14785 Vancomycin B-type resistance protein VanW	Pseudomonas_aeruginosa_CCUG_70744_6254_MDENKE_14785	vanW gene in vanG cluster	vancomycin
Pseudomonas_aeruginosa_CCUG_70744_6254_MDENKE_15020 type B-4 chloramphenicol O-acetyltransferase CatB7	Pseudomonas_aeruginosa_CCUG_70744_6254_MDENKE_15020	Pseudomonas aeruginosa catB7	azidamfenicol; chloramphenicol; thiamphenicol
Pseudomonas_aeruginosa_CCUG_70744_6254_MDENKE_15720 multidrug efflux RND transporter periplasmic adaptor subunit MexV	Pseudomonas_aeruginosa_CCUG_70744_6254_MDENKE_15720	MexV	erythromycin; acriflavine; tetracycline; chloramphenicol
Pseudomonas_aeruginosa_CCUG_70744_6254_MDENKE_15725 multidrug efflux RND transporter permease subunit MexW	Pseudomonas_aeruginosa_CCUG_70744_6254_MDENKE_15725	MexW	erythromycin; acriflavine; tetracycline; chloramphenicol
Pseudomonas_aeruginosa_CCUG_70744_6254_MDENKE_17160 multidrug efflux transporter outer membrane subunit OprJ	Pseudomonas_aeruginosa_CCUG_70744_6254_MDENKE_17160	OprJ	erythromycin; gentamicin C; tetracycline; novobiocin; trimethoprim; chloramphenicol; ofloxacin; gentamicin
Pseudomonas_aeruginosa_CCUG_70744_6254_MDENKE_17165 multidrug efflux RND transporter permease subunit MexD	Pseudomonas_aeruginosa_CCUG_70744_6254_MDENKE_17165	MexD	erythromycin; gentamicin C; tetracycline; novobiocin; trimethoprim; chloramphenicol; ofloxacin; gentamicin
Pseudomonas_aeruginosa_CCUG_70744_6254_MDENKE_17170 multidrug efflux RND transporter periplasmic adaptor subunit MexC	Pseudomonas_aeruginosa_CCUG_70744_6254_MDENKE_17170	MexC	erythromycin; gentamicin C; tetracycline; novobiocin; trimethoprim; chloramphenicol; ofloxacin; gentamicin
Pseudomonas_aeruginosa_CCUG_70744_6254_MDENKE_18225 two-component system sensor histidine kinase PmrB	Pseudomonas_aeruginosa_CCUG_70744_6254_MDENKE_18225	basS	polymyxin B
Pseudomonas_aeruginosa_CCUG_70744_6254_MDENKE_19515 efflux transporter outer membrane subunit OpmH	Pseudomonas_aeruginosa_CCUG_70744_6254_MDENKE_19515	OpmH	triclosan
Pseudomonas_aeruginosa_CCUG_70744_6254_MDENKE_19600 Multidrug transporter PA4990	Pseudomonas_aeruginosa_CCUG_70744_6254_MDENKE_19600	Pseudomonas aeruginosa emrE	gentamicin C; gentamicin
Pseudomonas_aeruginosa_CCUG_70744_6254_MDENKE_22410 OXA-50 family oxacillin-hydrolyzing class D beta-lactamase OXA-905	Pseudomonas_aeruginosa_CCUG_70744_6254_MDENKE_22410	OXA-905	oxacillin
Pseudomonas_aeruginosa_CCUG_70744_6254_MDENKE_23490 triclosan efflux RND transporter adaptor protein TriA	Pseudomonas_aeruginosa_CCUG_70744_6254_MDENKE_23490	TriA	triclosan
Pseudomonas_aeruginosa_CCUG_70744_6254_MDENKE_23495 triclosan efflux RND transporter adaptor protein TriB	Pseudomonas_aeruginosa_CCUG_70744_6254_MDENKE_23495	TriB	triclosan
Pseudomonas_aeruginosa_CCUG_70744_6254_MDENKE_23500 triclosan efflux RND transporter permease subunit TriC	Pseudomonas_aeruginosa_CCUG_70744_6254_MDENKE_23500	TriC	triclosan
Pseudomonas_aeruginosa_CCUG_70744_6254_MDENKE_24840 multidrug efflux RND transporter periplasmic adaptor subunit MexA	Pseudomonas_aeruginosa_CCUG_70744_6254_MDENKE_24840	MexA	erythromycin; ciprofloxacin; tetracycline; ceftazidime; ceftriaxone; meropenem; novobiocin; azithromycin; trimethoprim; sulfamethoxazole; chloramphenicol; aztreonam; colistin A; colistin B; ampicillin; nalidixic acid; panipenem; ticarcillin; trimethoprim-sulfamethoxazole
Pseudomonas_aeruginosa_CCUG_70744_6254_MDENKE_24845 multidrug efflux RND transporter permease subunit MexB	Pseudomonas_aeruginosa_CCUG_70744_6254_MDENKE_24845	MexB	erythromycin; ciprofloxacin; tetracycline; ceftazidime; ceftriaxone; meropenem; novobiocin; azithromycin; trimethoprim; sulfamethoxazole; chloramphenicol; aztreonam; colistin A; colistin B; ampicillin; nalidixic acid; panipenem; ticarcillin; trimethoprim-sulfamethoxazole
Pseudomonas_aeruginosa_CCUG_70744_6254_MDENKE_24850 multidrug efflux RND transporter outer membrane channel subunit OprM	Pseudomonas_aeruginosa_CCUG_70744_6254_MDENKE_24850	OprM	erythromycin; amikacin; gentamicin C; ciprofloxacin; acriflavine; tetracycline; tobramycin; ceftazidime; ceftriaxone; meropenem; novobiocin; azithromycin; trimethoprim; sulfamethoxazole; chloramphenicol; thiamphenicol; aztreonam; colistin A; colistin B; ampicillin; nalidixic acid; norfloxacin; ofloxacin; panipenem; ticarcillin; trimethoprim-sulfamethoxazole; gentamicin
Pseudomonas_aeruginosa_CCUG_70744_6254_MDENKE_26490 multidrug efflux transporter outer membrane subunit OpmD	Pseudomonas_aeruginosa_CCUG_70744_6254_MDENKE_26490	OpmD	acriflavine; tetracycline; norfloxacin
Pseudomonas_aeruginosa_CCUG_70744_6254_MDENKE_26495 multidrug efflux RND transporter permease MexI	Pseudomonas_aeruginosa_CCUG_70744_6254_MDENKE_26495	MexI	acriflavine; tetracycline; norfloxacin
Pseudomonas_aeruginosa_CCUG_70744_6254_MDENKE_26500 multidrug efflux RND transporter periplasmic adaptor MexH	Pseudomonas_aeruginosa_CCUG_70744_6254_MDENKE_26500	MexH	acriflavine; tetracycline; norfloxacin
Pseudomonas_aeruginosa_CCUG_70744_6254_MDENKE_26505 multidrug efflux RND transporter inhibitory subunit MexG	Pseudomonas_aeruginosa_CCUG_70744_6254_MDENKE_26505	MexG	acriflavine; tetracycline; norfloxacin
Pseudomonas_aeruginosa_CCUG_70744_6254_MDENKE_26850 Bcr/CflA family efflux transporter	Pseudomonas_aeruginosa_CCUG_70744_6254_MDENKE_26850	bcr-1	bicyclomycin
Pseudomonas_aeruginosa_CCUG_70744_6254_MDENKE_26935 aminoglycoside O-phosphotransferase APH(3')-IIb	Pseudomonas_aeruginosa_CCUG_70744_6254_MDENKE_26935	APH(3')-IIb	neomycin; ribostamycin; butirosin; kanamycin A; gentamicin B; paromomycin; gentamicin
Pseudomonas_aeruginosa_CCUG_70744_6254_MDENKE_26980 class C beta-lactamase PDC-8	Pseudomonas_aeruginosa_CCUG_70744_6254_MDENKE_26980	PDC-8
Pseudomonas_aeruginosa_CCUG_70744_6254_MDENKE_28815 Sec translocon accessory complex subunit YajC	Pseudomonas_aeruginosa_CCUG_70744_6254_MDENKE_28815	YajC	vancomycin; tigecycline; tetracycline; linezolid; rifampin; chloramphenicol; ampicillin; cefalotin; triclosan
Pseudomonas_aeruginosa_CCUG_70744_6254_MDENKE_29575 efflux system transcriptional repressor MexL	Pseudomonas_aeruginosa_CCUG_70744_6254_MDENKE_29575	MexL	erythromycin; tetracycline; triclosan
Pseudomonas_aeruginosa_CCUG_70744_6254_MDENKE_29580 multidrug efflux RND transporter periplasmic adaptor subunit MexJ	Pseudomonas_aeruginosa_CCUG_70744_6254_MDENKE_29580	MexJ	erythromycin; tetracycline; triclosan
Pseudomonas_aeruginosa_CCUG_70744_6254_MDENKE_29585 multidrug efflux RND transporter permease subunit MexK	Pseudomonas_aeruginosa_CCUG_70744_6254_MDENKE_29585	MexK	erythromycin; tetracycline; triclosan
Pseudomonas_aeruginosa_CCUG_70744_6254_MDENKE_30200 Undecaprenyl phosphate-alpha-4-amino-4-deoxy-L-arabinose arabinosyl transferase	Pseudomonas_aeruginosa_CCUG_70744_6254_MDENKE_30200	ArnT	colistin A; colistin B
Pseudomonas_aeruginosa_CCUG_70744_6254_MDENKE_30210 Bifunctional polymyxin resistance protein ArnA	Pseudomonas_aeruginosa_CCUG_70744_6254_MDENKE_30210	arnA	polymyxin B
Pseudomonas_aeruginosa_CCUG_70744_6254_MDENKE_30365 multidrug efflux RND transporter periplasmic adaptor subunit MexP	Pseudomonas_aeruginosa_CCUG_70744_6254_MDENKE_30365	mexP	erythromycin; acriflavine; tetracycline; imipenem; trimethoprim; chloramphenicol; thiamphenicol; kitasamycin; rokitamycin
Pseudomonas_aeruginosa_CCUG_70744_6254_MDENKE_30370 multidrug efflux RND transporter permease subunit MexQ	Pseudomonas_aeruginosa_CCUG_70744_6254_MDENKE_30370	mexQ	erythromycin; acriflavine; tetracycline; imipenem; trimethoprim; chloramphenicol; thiamphenicol; kitasamycin; rokitamycin
Pseudomonas_aeruginosa_CCUG_70744_6254_MDENKE_30375 multidrug efflux transporter outer membrane subunit OpmE	Pseudomonas_aeruginosa_CCUG_70744_6254_MDENKE_30375	opmE	erythromycin; acriflavine; tetracycline; imipenem; trimethoprim; chloramphenicol; thiamphenicol; kitasamycin; rokitamycin
Pseudomonas_aeruginosa_CCUG_70744_6254_MDENKE_31905 DNA-binding response regulator	Pseudomonas_aeruginosa_CCUG_70744_6254_MDENKE_31905	Pseudomonas aeruginosa CpxR	neomycin; erythromycin; amikacin; ciprofloxacin; kanamycin A; tetracycline; tobramycin; ceftazidime; ceftriaxone; meropenem; novobiocin; azithromycin; trimethoprim; sulfamethoxazole; chloramphenicol; aztreonam; colistin A; colistin B; ampicillin; panipenem; trimethoprim-sulfamethoxazole; gentamicin
Pseudomonas_aeruginosa_CHA_17087_COPBDC_00805 triclosan efflux RND transporter adaptor protein TriA	Pseudomonas_aeruginosa_CHA_17087_COPBDC_00805	TriA	triclosan
Pseudomonas_aeruginosa_CHA_17087_COPBDC_00810 triclosan efflux RND transporter adaptor protein TriB	Pseudomonas_aeruginosa_CHA_17087_COPBDC_00810	TriB	triclosan
Pseudomonas_aeruginosa_CHA_17087_COPBDC_00815 triclosan efflux RND transporter permease subunit TriC	Pseudomonas_aeruginosa_CHA_17087_COPBDC_00815	TriC	triclosan
Pseudomonas_aeruginosa_CHA_17087_COPBDC_02170 multidrug efflux RND transporter periplasmic adaptor subunit MexA	Pseudomonas_aeruginosa_CHA_17087_COPBDC_02170	MexA	erythromycin; ciprofloxacin; tetracycline; ceftazidime; ceftriaxone; meropenem; novobiocin; azithromycin; trimethoprim; sulfamethoxazole; chloramphenicol; aztreonam; colistin A; colistin B; ampicillin; nalidixic acid; panipenem; ticarcillin; trimethoprim-sulfamethoxazole
Pseudomonas_aeruginosa_CHA_17087_COPBDC_02175 multidrug efflux RND transporter permease subunit MexB	Pseudomonas_aeruginosa_CHA_17087_COPBDC_02175	MexB	erythromycin; ciprofloxacin; tetracycline; ceftazidime; ceftriaxone; meropenem; novobiocin; azithromycin; trimethoprim; sulfamethoxazole; chloramphenicol; aztreonam; colistin A; colistin B; ampicillin; nalidixic acid; panipenem; ticarcillin; trimethoprim-sulfamethoxazole
Pseudomonas_aeruginosa_CHA_17087_COPBDC_02180 multidrug efflux RND transporter outer membrane channel subunit OprM	Pseudomonas_aeruginosa_CHA_17087_COPBDC_02180	OprM	erythromycin; amikacin; gentamicin C; ciprofloxacin; acriflavine; tetracycline; tobramycin; ceftazidime; ceftriaxone; meropenem; novobiocin; azithromycin; trimethoprim; sulfamethoxazole; chloramphenicol; thiamphenicol; aztreonam; colistin A; colistin B; ampicillin; nalidixic acid; norfloxacin; ofloxacin; panipenem; ticarcillin; trimethoprim-sulfamethoxazole; gentamicin
Pseudomonas_aeruginosa_CHA_17087_COPBDC_03830 multidrug efflux transporter outer membrane subunit OpmD	Pseudomonas_aeruginosa_CHA_17087_COPBDC_03830	OpmD	acriflavine; tetracycline; norfloxacin
Pseudomonas_aeruginosa_CHA_17087_COPBDC_03835 multidrug efflux RND transporter permease MexI	Pseudomonas_aeruginosa_CHA_17087_COPBDC_03835	MexI	acriflavine; tetracycline; norfloxacin
Pseudomonas_aeruginosa_CHA_17087_COPBDC_03840 multidrug efflux RND transporter periplasmic adaptor MexH	Pseudomonas_aeruginosa_CHA_17087_COPBDC_03840	MexH	acriflavine; tetracycline; norfloxacin
Pseudomonas_aeruginosa_CHA_17087_COPBDC_03845 multidrug efflux RND transporter inhibitory subunit MexG	Pseudomonas_aeruginosa_CHA_17087_COPBDC_03845	MexG	acriflavine; tetracycline; norfloxacin
Pseudomonas_aeruginosa_CHA_17087_COPBDC_04220 Bcr/CflA family efflux transporter	Pseudomonas_aeruginosa_CHA_17087_COPBDC_04220	bcr-1	bicyclomycin
Pseudomonas_aeruginosa_CHA_17087_COPBDC_04315 aminoglycoside O-phosphotransferase APH(3')-IIb	Pseudomonas_aeruginosa_CHA_17087_COPBDC_04315	APH(3')-IIb	neomycin; ribostamycin; butirosin; kanamycin A; gentamicin B; paromomycin; gentamicin
Pseudomonas_aeruginosa_CHA_17087_COPBDC_04360 class C extended-spectrum beta-lactamase PDC-3	Pseudomonas_aeruginosa_CHA_17087_COPBDC_04360	PDC-3	cefoxitin; cefazolin; ceftazidime; ceftriaxone; ampicillin; cefixime; cefalotin
Pseudomonas_aeruginosa_CHA_17087_COPBDC_05825 Sec translocon accessory complex subunit YajC	Pseudomonas_aeruginosa_CHA_17087_COPBDC_05825	YajC	vancomycin; tigecycline; tetracycline; linezolid; rifampin; chloramphenicol; ampicillin; cefalotin; triclosan
Pseudomonas_aeruginosa_CHA_17087_COPBDC_06585 efflux system transcriptional repressor MexL	Pseudomonas_aeruginosa_CHA_17087_COPBDC_06585	MexL	erythromycin; tetracycline; triclosan
Pseudomonas_aeruginosa_CHA_17087_COPBDC_06590 multidrug efflux RND transporter periplasmic adaptor subunit MexJ	Pseudomonas_aeruginosa_CHA_17087_COPBDC_06590	MexJ	erythromycin; tetracycline; triclosan
Pseudomonas_aeruginosa_CHA_17087_COPBDC_06595 multidrug efflux RND transporter permease subunit MexK	Pseudomonas_aeruginosa_CHA_17087_COPBDC_06595	MexK	erythromycin; tetracycline; triclosan
Pseudomonas_aeruginosa_CHA_17087_COPBDC_07210 Undecaprenyl phosphate-alpha-4-amino-4-deoxy-L-arabinose arabinosyl transferase	Pseudomonas_aeruginosa_CHA_17087_COPBDC_07210	ArnT	colistin A; colistin B
Pseudomonas_aeruginosa_CHA_17087_COPBDC_07220 bifunctional UDP-4-amino-4-deoxy-L-arabinose formyltransferase/UDP-glucuronic acid oxidase ArnA	Pseudomonas_aeruginosa_CHA_17087_COPBDC_07220	arnA	polymyxin B
Pseudomonas_aeruginosa_CHA_17087_COPBDC_07375 multidrug efflux RND transporter periplasmic adaptor subunit MexP	Pseudomonas_aeruginosa_CHA_17087_COPBDC_07375	mexP	erythromycin; acriflavine; tetracycline; imipenem; trimethoprim; chloramphenicol; thiamphenicol; kitasamycin; rokitamycin
Pseudomonas_aeruginosa_CHA_17087_COPBDC_07380 multidrug efflux RND transporter permease subunit MexQ	Pseudomonas_aeruginosa_CHA_17087_COPBDC_07380	mexQ	erythromycin; acriflavine; tetracycline; imipenem; trimethoprim; chloramphenicol; thiamphenicol; kitasamycin; rokitamycin
Pseudomonas_aeruginosa_CHA_17087_COPBDC_07385 multidrug efflux transporter outer membrane subunit OpmE	Pseudomonas_aeruginosa_CHA_17087_COPBDC_07385	opmE	erythromycin; acriflavine; tetracycline; imipenem; trimethoprim; chloramphenicol; thiamphenicol; kitasamycin; rokitamycin
Pseudomonas_aeruginosa_CHA_17087_COPBDC_08950 DNA-binding response regulator	Pseudomonas_aeruginosa_CHA_17087_COPBDC_08950	Pseudomonas aeruginosa CpxR	neomycin; erythromycin; amikacin; ciprofloxacin; kanamycin A; tetracycline; tobramycin; ceftazidime; ceftriaxone; meropenem; novobiocin; azithromycin; trimethoprim; sulfamethoxazole; chloramphenicol; aztreonam; colistin A; colistin B; ampicillin; panipenem; trimethoprim-sulfamethoxazole; gentamicin
Pseudomonas_aeruginosa_CHA_17087_COPBDC_09585 cationic peptide sensor histidine kinase CprS	Pseudomonas_aeruginosa_CHA_17087_COPBDC_09585	cprS	polymyxin B; colistin A; colistin B
Pseudomonas_aeruginosa_CHA_17087_COPBDC_09590 cationic peptide response regulator transcription factor CprR	Pseudomonas_aeruginosa_CHA_17087_COPBDC_09590	cprR	polymyxin B; colistin A; colistin B
Pseudomonas_aeruginosa_CHA_17087_COPBDC_13145 multidrug efflux RND transporter periplasmic adaptor subunit MuxA	Pseudomonas_aeruginosa_CHA_17087_COPBDC_13145	MuxA	erythromycin; tetracycline; novobiocin; aztreonam; kitasamycin; rokitamycin
Pseudomonas_aeruginosa_CHA_17087_COPBDC_13150 multidrug efflux RND transporter permease subunit MuxB	Pseudomonas_aeruginosa_CHA_17087_COPBDC_13150	MuxB	erythromycin; tetracycline; novobiocin; aztreonam; kitasamycin; rokitamycin
Pseudomonas_aeruginosa_CHA_17087_COPBDC_13155 multidrug efflux RND transporter permease subunit MuxC	Pseudomonas_aeruginosa_CHA_17087_COPBDC_13155	MuxC	erythromycin; tetracycline; novobiocin; aztreonam; kitasamycin; rokitamycin
Pseudomonas_aeruginosa_CHA_17087_COPBDC_13160 multidrug efflux RND transporter outer membrane subunit OpmB	Pseudomonas_aeruginosa_CHA_17087_COPBDC_13160	OpmB	erythromycin; tetracycline; novobiocin; aztreonam; kitasamycin; rokitamycin
Pseudomonas_aeruginosa_CHA_17087_COPBDC_13315 multidrug efflux RND transporter outer membrane subunit OprN	Pseudomonas_aeruginosa_CHA_17087_COPBDC_13315	OprN	ciprofloxacin; trimethoprim; chloramphenicol; norfloxacin
Pseudomonas_aeruginosa_CHA_17087_COPBDC_13320 multidrug efflux RND transporter permease subunit MexF	Pseudomonas_aeruginosa_CHA_17087_COPBDC_13320	adeF	tetracycline
Pseudomonas_aeruginosa_CHA_17087_COPBDC_13325 MexE family multidrug efflux RND transporter periplasmic adaptor subunit	Pseudomonas_aeruginosa_CHA_17087_COPBDC_13325	MexE	ciprofloxacin; trimethoprim; chloramphenicol; norfloxacin
Pseudomonas_aeruginosa_CHA_17087_COPBDC_14410 Redox-sensitive transcriptional activator SoxR	Pseudomonas_aeruginosa_CHA_17087_COPBDC_14410	Pseudomonas aeruginosa soxR	tigecycline; ciprofloxacin; acriflavine; tetracycline; rifampin; chloramphenicol; ampicillin; norfloxacin; cefalotin; triclosan
Pseudomonas_aeruginosa_CHA_17087_COPBDC_15790 multidrug efflux RND transporter permease subunit MexY	Pseudomonas_aeruginosa_CHA_17087_COPBDC_15790	mexY	erythromycin; amikacin; gentamicin C; ciprofloxacin; acriflavine; tetracycline; tobramycin; meropenem; chloramphenicol; arbekacin; norfloxacin; ofloxacin; gentamicin
Pseudomonas_aeruginosa_CHA_17087_COPBDC_16905 response regulator transcription factor ParR	Pseudomonas_aeruginosa_CHA_17087_COPBDC_16905	ParR	erythromycin; amikacin; gentamicin C; ciprofloxacin; acriflavine; tetracycline; tobramycin; meropenem; imipenem; chloramphenicol; norfloxacin; ofloxacin; gentamicin
Pseudomonas_aeruginosa_CHA_17087_COPBDC_16910 sensor histidine kinase ParS	Pseudomonas_aeruginosa_CHA_17087_COPBDC_16910	ParS	erythromycin; amikacin; gentamicin C; ciprofloxacin; acriflavine; tetracycline; tobramycin; meropenem; imipenem; chloramphenicol; norfloxacin; ofloxacin; gentamicin
Pseudomonas_aeruginosa_AES1M_10829_GKPBFH_25920 two-component system response regulator PrmA	Pseudomonas_aeruginosa_AES1M_10829_GKPBFH_25920	basR	polymyxin B
Pseudomonas_aeruginosa_AES1R_10830_GMDINJ_09150 DNA gyrase subunit A	Pseudomonas_aeruginosa_AES1R_10830_GMDINJ_09150	Pseudomonas aeruginosa gyrA conferring resistance to fluoroquinolones	ciprofloxacin; levofloxacin; ofloxacin; sparfloxacin; pefloxacin; sitafloxacin
Pseudomonas_aeruginosa_AES1R_10830_GMDINJ_26080 two-component system response regulator PrmA	Pseudomonas_aeruginosa_AES1R_10830_GMDINJ_26080	basR	polymyxin B
Pseudomonas_aeruginosa_AG1_12046_PCADFJ_10285 DNA gyrase subunit A	Pseudomonas_aeruginosa_AG1_12046_PCADFJ_10285	Pseudomonas aeruginosa gyrA conferring resistance to fluoroquinolones	ciprofloxacin; levofloxacin; ofloxacin; sparfloxacin; pefloxacin; sitafloxacin
Pseudomonas_aeruginosa_AG1_12046_PCADFJ_29420 two-component system response regulator PrmA	Pseudomonas_aeruginosa_AG1_12046_PCADFJ_29420	basR	polymyxin B
Pseudomonas_aeruginosa_CCUG_70744_6254_MDENKE_18220 two-component system response regulator PrmA	Pseudomonas_aeruginosa_CCUG_70744_6254_MDENKE_18220	basR	polymyxin B
Pseudomonas_aeruginosa_AES1R_10830_GMDINJ_02215 MarR family transcriptional repressor MexR	Pseudomonas_aeruginosa_AES1R_10830_GMDINJ_02215	MexR	erythromycin; ciprofloxacin; tetracycline; ceftazidime; ceftriaxone; meropenem; novobiocin; azithromycin; trimethoprim; sulfamethoxazole; chloramphenicol; aztreonam; colistin A; colistin B; ampicillin; panipenem; trimethoprim-sulfamethoxazole
Pseudomonas_aeruginosa_AES1R_10830_GMDINJ_06385 efflux system transcriptional repressor NalC	Pseudomonas_aeruginosa_AES1R_10830_GMDINJ_06385	nalC	erythromycin; ciprofloxacin; tetracycline; ceftazidime; ceftriaxone; meropenem; novobiocin; azithromycin; trimethoprim; sulfamethoxazole; chloramphenicol; aztreonam; colistin A; colistin B; ampicillin; panipenem; trimethoprim-sulfamethoxazole
Pseudomonas_aeruginosa_AES1R_10830_GMDINJ_07130 efflux system transcriptional repressor NalD	Pseudomonas_aeruginosa_AES1R_10830_GMDINJ_07130	nalD	erythromycin; ciprofloxacin; tetracycline; ceftazidime; ceftriaxone; meropenem; novobiocin; azithromycin; trimethoprim; sulfamethoxazole; chloramphenicol; aztreonam; colistin A; colistin B; ampicillin; nalidixic acid; panipenem; ticarcillin; trimethoprim-sulfamethoxazole
Pseudomonas_aeruginosa_AES1R_10830_GMDINJ_13470 multidrug efflux system transcriptional regulator MexT	Pseudomonas_aeruginosa_AES1R_10830_GMDINJ_13470	MexT	ciprofloxacin; trimethoprim; chloramphenicol
Pseudomonas_aeruginosa_AES1R_10830_GMDINJ_13475 oxidoreductase MexS	Pseudomonas_aeruginosa_AES1R_10830_GMDINJ_13475	MexS	ciprofloxacin; trimethoprim; chloramphenicol
Pseudomonas_aeruginosa_AES1R_10830_GMDINJ_15990 TetR family transcriptional regulator AmrR	Pseudomonas_aeruginosa_AES1R_10830_GMDINJ_15990	MexZ	erythromycin; amikacin; gentamicin C; ciprofloxacin; acriflavine; tetracycline; tobramycin; meropenem; chloramphenicol; arbekacin; norfloxacin; ofloxacin; gentamicin
Pseudomonas_aeruginosa_AES1R_10830_GMDINJ_25105 efflux pump transcriptional repressor NfxB	Pseudomonas_aeruginosa_AES1R_10830_GMDINJ_25105	Type A NfxB	erythromycin; tetracycline; novobiocin; trimethoprim; chloramphenicol; ofloxacin
Pseudomonas_aeruginosa_AG1_12046_PCADFJ_02540 MarR family transcriptional repressor MexR	Pseudomonas_aeruginosa_AG1_12046_PCADFJ_02540	MexR	erythromycin; ciprofloxacin; tetracycline; ceftazidime; ceftriaxone; meropenem; novobiocin; azithromycin; trimethoprim; sulfamethoxazole; chloramphenicol; aztreonam; colistin A; colistin B; ampicillin; panipenem; trimethoprim-sulfamethoxazole
Pseudomonas_aeruginosa_AG1_12046_PCADFJ_07525 efflux system transcriptional repressor NalC	Pseudomonas_aeruginosa_AG1_12046_PCADFJ_07525	nalC	erythromycin; ciprofloxacin; tetracycline; ceftazidime; ceftriaxone; meropenem; novobiocin; azithromycin; trimethoprim; sulfamethoxazole; chloramphenicol; aztreonam; colistin A; colistin B; ampicillin; panipenem; trimethoprim-sulfamethoxazole
Pseudomonas_aeruginosa_AG1_12046_PCADFJ_08270 efflux system transcriptional repressor NalD	Pseudomonas_aeruginosa_AG1_12046_PCADFJ_08270	nalD	erythromycin; ciprofloxacin; tetracycline; ceftazidime; ceftriaxone; meropenem; novobiocin; azithromycin; trimethoprim; sulfamethoxazole; chloramphenicol; aztreonam; colistin A; colistin B; ampicillin; nalidixic acid; panipenem; ticarcillin; trimethoprim-sulfamethoxazole
Pseudomonas_aeruginosa_AG1_12046_PCADFJ_15015 multidrug efflux system transcriptional regulator MexT	Pseudomonas_aeruginosa_AG1_12046_PCADFJ_15015	MexT	ciprofloxacin; trimethoprim; chloramphenicol
Pseudomonas_aeruginosa_AG1_12046_PCADFJ_15020 oxidoreductase MexS	Pseudomonas_aeruginosa_AG1_12046_PCADFJ_15020	MexS	ciprofloxacin; trimethoprim; chloramphenicol
Pseudomonas_aeruginosa_AG1_12046_PCADFJ_17850 TetR family transcriptional regulator AmrR	Pseudomonas_aeruginosa_AG1_12046_PCADFJ_17850	MexZ	erythromycin; amikacin; gentamicin C; ciprofloxacin; acriflavine; tetracycline; tobramycin; meropenem; chloramphenicol; arbekacin; norfloxacin; ofloxacin; gentamicin
Pseudomonas_aeruginosa_AG1_12046_PCADFJ_28125 efflux pump transcriptional repressor NfxB	Pseudomonas_aeruginosa_AG1_12046_PCADFJ_28125	Type A NfxB	erythromycin; tetracycline; novobiocin; trimethoprim; chloramphenicol; ofloxacin
Pseudomonas_aeruginosa_ATCC_27853_22051_FJGENJ_02230 MarR family transcriptional repressor MexR	Pseudomonas_aeruginosa_ATCC_27853_22051_FJGENJ_02230	MexR	erythromycin; ciprofloxacin; tetracycline; ceftazidime; ceftriaxone; meropenem; novobiocin; azithromycin; trimethoprim; sulfamethoxazole; chloramphenicol; aztreonam; colistin A; colistin B; ampicillin; panipenem; trimethoprim-sulfamethoxazole
Pseudomonas_aeruginosa_ATCC_27853_22051_FJGENJ_06085 efflux system transcriptional repressor NalC	Pseudomonas_aeruginosa_ATCC_27853_22051_FJGENJ_06085	nalC	erythromycin; ciprofloxacin; tetracycline; ceftazidime; ceftriaxone; meropenem; novobiocin; azithromycin; trimethoprim; sulfamethoxazole; chloramphenicol; aztreonam; colistin A; colistin B; ampicillin; panipenem; trimethoprim-sulfamethoxazole
Pseudomonas_aeruginosa_ATCC_27853_22051_FJGENJ_07135 efflux system transcriptional repressor NalD	Pseudomonas_aeruginosa_ATCC_27853_22051_FJGENJ_07135	nalD	erythromycin; ciprofloxacin; tetracycline; ceftazidime; ceftriaxone; meropenem; novobiocin; azithromycin; trimethoprim; sulfamethoxazole; chloramphenicol; aztreonam; colistin A; colistin B; ampicillin; nalidixic acid; panipenem; ticarcillin; trimethoprim-sulfamethoxazole
Pseudomonas_aeruginosa_ATCC_27853_22051_FJGENJ_13750 multidrug efflux system transcriptional regulator MexT	Pseudomonas_aeruginosa_ATCC_27853_22051_FJGENJ_13750	MexT	ciprofloxacin; trimethoprim; chloramphenicol
Pseudomonas_aeruginosa_ATCC_27853_22051_FJGENJ_13755 putative oxidoreductase	Pseudomonas_aeruginosa_ATCC_27853_22051_FJGENJ_13755	MexS	ciprofloxacin; trimethoprim; chloramphenicol
Pseudomonas_aeruginosa_ATCC_27853_22051_FJGENJ_16505 TetR family transcriptional regulator AmrR	Pseudomonas_aeruginosa_ATCC_27853_22051_FJGENJ_16505	MexZ	erythromycin; amikacin; gentamicin C; ciprofloxacin; acriflavine; tetracycline; tobramycin; meropenem; chloramphenicol; arbekacin; norfloxacin; ofloxacin; gentamicin
Pseudomonas_aeruginosa_ATCC_27853_22051_FJGENJ_26840 efflux pump transcriptional repressor NfxB	Pseudomonas_aeruginosa_ATCC_27853_22051_FJGENJ_26840	Type A NfxB	erythromycin; tetracycline; novobiocin; trimethoprim; chloramphenicol; ofloxacin
Pseudomonas_aeruginosa_AU10241_25956_ECENEC_02210 MarR family transcriptional repressor MexR	Pseudomonas_aeruginosa_AU10241_25956_ECENEC_02210	MexR	erythromycin; ciprofloxacin; tetracycline; ceftazidime; ceftriaxone; meropenem; novobiocin; azithromycin; trimethoprim; sulfamethoxazole; chloramphenicol; aztreonam; colistin A; colistin B; ampicillin; panipenem; trimethoprim-sulfamethoxazole
Pseudomonas_aeruginosa_AU10241_25956_ECENEC_06570 efflux system transcriptional repressor NalC	Pseudomonas_aeruginosa_AU10241_25956_ECENEC_06570	nalC	erythromycin; ciprofloxacin; tetracycline; ceftazidime; ceftriaxone; meropenem; novobiocin; azithromycin; trimethoprim; sulfamethoxazole; chloramphenicol; aztreonam; colistin A; colistin B; ampicillin; panipenem; trimethoprim-sulfamethoxazole
Pseudomonas_aeruginosa_AU10241_25956_ECENEC_07325 efflux system transcriptional repressor NalD	Pseudomonas_aeruginosa_AU10241_25956_ECENEC_07325	nalD	erythromycin; ciprofloxacin; tetracycline; ceftazidime; ceftriaxone; meropenem; novobiocin; azithromycin; trimethoprim; sulfamethoxazole; chloramphenicol; aztreonam; colistin A; colistin B; ampicillin; nalidixic acid; panipenem; ticarcillin; trimethoprim-sulfamethoxazole
Pseudomonas_aeruginosa_AU10241_25956_ECENEC_13690 multidrug efflux system transcriptional regulator MexT	Pseudomonas_aeruginosa_AU10241_25956_ECENEC_13690	MexT	ciprofloxacin; trimethoprim; chloramphenicol
Pseudomonas_aeruginosa_AU10241_25956_ECENEC_13695 oxidoreductase MexS	Pseudomonas_aeruginosa_AU10241_25956_ECENEC_13695	MexS	ciprofloxacin; trimethoprim; chloramphenicol
Pseudomonas_aeruginosa_AU10241_25956_ECENEC_16570 TetR family transcriptional regulator AmrR	Pseudomonas_aeruginosa_AU10241_25956_ECENEC_16570	MexZ	erythromycin; amikacin; gentamicin C; ciprofloxacin; acriflavine; tetracycline; tobramycin; meropenem; chloramphenicol; arbekacin; norfloxacin; ofloxacin; gentamicin
Pseudomonas_aeruginosa_AU10241_25956_ECENEC_25910 efflux pump transcriptional repressor NfxB	Pseudomonas_aeruginosa_AU10241_25956_ECENEC_25910	Type A NfxB	erythromycin; tetracycline; novobiocin; trimethoprim; chloramphenicol; ofloxacin
Pseudomonas_aeruginosa_AU10241_isolate_AU10241_L13_Control_25961_INKHCO_02215 MarR family transcriptional repressor MexR	Pseudomonas_aeruginosa_AU10241_isolate_AU10241_L13_Control_25961_INKHCO_02215	MexR	erythromycin; ciprofloxacin; tetracycline; ceftazidime; ceftriaxone; meropenem; novobiocin; azithromycin; trimethoprim; sulfamethoxazole; chloramphenicol; aztreonam; colistin A; colistin B; ampicillin; panipenem; trimethoprim-sulfamethoxazole
Pseudomonas_aeruginosa_AU10241_isolate_AU10241_L13_Control_25961_INKHCO_06565 efflux system transcriptional repressor NalC	Pseudomonas_aeruginosa_AU10241_isolate_AU10241_L13_Control_25961_INKHCO_06565	nalC	erythromycin; ciprofloxacin; tetracycline; ceftazidime; ceftriaxone; meropenem; novobiocin; azithromycin; trimethoprim; sulfamethoxazole; chloramphenicol; aztreonam; colistin A; colistin B; ampicillin; panipenem; trimethoprim-sulfamethoxazole
Pseudomonas_aeruginosa_AU10241_isolate_AU10241_L13_Control_25961_INKHCO_07320 efflux system transcriptional repressor NalD	Pseudomonas_aeruginosa_AU10241_isolate_AU10241_L13_Control_25961_INKHCO_07320	nalD	erythromycin; ciprofloxacin; tetracycline; ceftazidime; ceftriaxone; meropenem; novobiocin; azithromycin; trimethoprim; sulfamethoxazole; chloramphenicol; aztreonam; colistin A; colistin B; ampicillin; nalidixic acid; panipenem; ticarcillin; trimethoprim-sulfamethoxazole
Pseudomonas_aeruginosa_AU10241_isolate_AU10241_L13_Control_25961_INKHCO_13695 multidrug efflux system transcriptional regulator MexT	Pseudomonas_aeruginosa_AU10241_isolate_AU10241_L13_Control_25961_INKHCO_13695	MexT	ciprofloxacin; trimethoprim; chloramphenicol
Pseudomonas_aeruginosa_AU10241_isolate_AU10241_L13_Control_25961_INKHCO_13700 oxidoreductase MexS	Pseudomonas_aeruginosa_AU10241_isolate_AU10241_L13_Control_25961_INKHCO_13700	MexS	ciprofloxacin; trimethoprim; chloramphenicol
Pseudomonas_aeruginosa_AU10241_isolate_AU10241_L13_Control_25961_INKHCO_16570 TetR family transcriptional regulator AmrR	Pseudomonas_aeruginosa_AU10241_isolate_AU10241_L13_Control_25961_INKHCO_16570	MexZ	erythromycin; amikacin; gentamicin C; ciprofloxacin; acriflavine; tetracycline; tobramycin; meropenem; chloramphenicol; arbekacin; norfloxacin; ofloxacin; gentamicin
Pseudomonas_aeruginosa_AU10241_isolate_AU10241_L13_Control_25961_INKHCO_25900 efflux pump transcriptional repressor NfxB	Pseudomonas_aeruginosa_AU10241_isolate_AU10241_L13_Control_25961_INKHCO_25900	Type A NfxB	erythromycin; tetracycline; novobiocin; trimethoprim; chloramphenicol; ofloxacin
Pseudomonas_aeruginosa_AU10241_isolate_AU10241_L13_Resistant_25957_IPGNPG_02210 MarR family transcriptional repressor MexR	Pseudomonas_aeruginosa_AU10241_isolate_AU10241_L13_Resistant_25957_IPGNPG_02210	MexR	erythromycin; ciprofloxacin; tetracycline; ceftazidime; ceftriaxone; meropenem; novobiocin; azithromycin; trimethoprim; sulfamethoxazole; chloramphenicol; aztreonam; colistin A; colistin B; ampicillin; panipenem; trimethoprim-sulfamethoxazole
Pseudomonas_aeruginosa_AU10241_isolate_AU10241_L13_Resistant_25957_IPGNPG_06570 efflux system transcriptional repressor NalC	Pseudomonas_aeruginosa_AU10241_isolate_AU10241_L13_Resistant_25957_IPGNPG_06570	nalC	erythromycin; ciprofloxacin; tetracycline; ceftazidime; ceftriaxone; meropenem; novobiocin; azithromycin; trimethoprim; sulfamethoxazole; chloramphenicol; aztreonam; colistin A; colistin B; ampicillin; panipenem; trimethoprim-sulfamethoxazole
Pseudomonas_aeruginosa_AU10241_isolate_AU10241_L13_Resistant_25957_IPGNPG_07325 efflux system transcriptional repressor NalD	Pseudomonas_aeruginosa_AU10241_isolate_AU10241_L13_Resistant_25957_IPGNPG_07325	nalD	erythromycin; ciprofloxacin; tetracycline; ceftazidime; ceftriaxone; meropenem; novobiocin; azithromycin; trimethoprim; sulfamethoxazole; chloramphenicol; aztreonam; colistin A; colistin B; ampicillin; nalidixic acid; panipenem; ticarcillin; trimethoprim-sulfamethoxazole
Pseudomonas_aeruginosa_AU10241_isolate_AU10241_L13_Resistant_25957_IPGNPG_13690 multidrug efflux system transcriptional regulator MexT	Pseudomonas_aeruginosa_AU10241_isolate_AU10241_L13_Resistant_25957_IPGNPG_13690	MexT	ciprofloxacin; trimethoprim; chloramphenicol
Pseudomonas_aeruginosa_AU10241_isolate_AU10241_L13_Resistant_25957_IPGNPG_13695 oxidoreductase MexS	Pseudomonas_aeruginosa_AU10241_isolate_AU10241_L13_Resistant_25957_IPGNPG_13695	MexS	ciprofloxacin; trimethoprim; chloramphenicol
Pseudomonas_aeruginosa_AU10241_isolate_AU10241_L13_Resistant_25957_IPGNPG_16565 TetR family transcriptional regulator AmrR	Pseudomonas_aeruginosa_AU10241_isolate_AU10241_L13_Resistant_25957_IPGNPG_16565	MexZ	erythromycin; amikacin; gentamicin C; ciprofloxacin; acriflavine; tetracycline; tobramycin; meropenem; chloramphenicol; arbekacin; norfloxacin; ofloxacin; gentamicin
Pseudomonas_aeruginosa_AU10241_isolate_AU10241_L13_Resistant_25957_IPGNPG_25905 efflux pump transcriptional repressor NfxB	Pseudomonas_aeruginosa_AU10241_isolate_AU10241_L13_Resistant_25957_IPGNPG_25905	Type A NfxB	erythromycin; tetracycline; novobiocin; trimethoprim; chloramphenicol; ofloxacin
Pseudomonas_aeruginosa_CCUG_70744_6254_MDENKE_04490 multidrug efflux system transcriptional regulator MexT	Pseudomonas_aeruginosa_CCUG_70744_6254_MDENKE_04490	MexT	ciprofloxacin; trimethoprim; chloramphenicol
Pseudomonas_aeruginosa_CCUG_70744_6254_MDENKE_04495 oxidoreductase MexS	Pseudomonas_aeruginosa_CCUG_70744_6254_MDENKE_04495	MexS	ciprofloxacin; trimethoprim; chloramphenicol
Pseudomonas_aeruginosa_CCUG_70744_6254_MDENKE_17175 efflux pump transcriptional repressor NfxB	Pseudomonas_aeruginosa_CCUG_70744_6254_MDENKE_17175	Type A NfxB	erythromycin; tetracycline; novobiocin; trimethoprim; chloramphenicol; ofloxacin
Pseudomonas_aeruginosa_CCUG_70744_6254_MDENKE_24835 MarR family transcriptional repressor MexR	Pseudomonas_aeruginosa_CCUG_70744_6254_MDENKE_24835	MexR	erythromycin; ciprofloxacin; tetracycline; ceftazidime; ceftriaxone; meropenem; novobiocin; azithromycin; trimethoprim; sulfamethoxazole; chloramphenicol; aztreonam; colistin A; colistin B; ampicillin; panipenem; trimethoprim-sulfamethoxazole
Pseudomonas_aeruginosa_CCUG_70744_6254_MDENKE_29360 efflux system transcriptional repressor NalC	Pseudomonas_aeruginosa_CCUG_70744_6254_MDENKE_29360	nalC	erythromycin; ciprofloxacin; tetracycline; ceftazidime; ceftriaxone; meropenem; novobiocin; azithromycin; trimethoprim; sulfamethoxazole; chloramphenicol; aztreonam; colistin A; colistin B; ampicillin; panipenem; trimethoprim-sulfamethoxazole
Pseudomonas_aeruginosa_CCUG_70744_6254_MDENKE_30105 efflux system transcriptional repressor NalD	Pseudomonas_aeruginosa_CCUG_70744_6254_MDENKE_30105	nalD	erythromycin; ciprofloxacin; tetracycline; ceftazidime; ceftriaxone; meropenem; novobiocin; azithromycin; trimethoprim; sulfamethoxazole; chloramphenicol; aztreonam; colistin A; colistin B; ampicillin; nalidixic acid; panipenem; ticarcillin; trimethoprim-sulfamethoxazole
Pseudomonas_aeruginosa_CHA_17087_COPBDC_02165 MarR family transcriptional repressor MexR	Pseudomonas_aeruginosa_CHA_17087_COPBDC_02165	MexR	erythromycin; ciprofloxacin; tetracycline; ceftazidime; ceftriaxone; meropenem; novobiocin; azithromycin; trimethoprim; sulfamethoxazole; chloramphenicol; aztreonam; colistin A; colistin B; ampicillin; panipenem; trimethoprim-sulfamethoxazole
Pseudomonas_aeruginosa_CHA_17087_COPBDC_06370 efflux system transcriptional repressor NalC	Pseudomonas_aeruginosa_CHA_17087_COPBDC_06370	nalC	erythromycin; ciprofloxacin; tetracycline; ceftazidime; ceftriaxone; meropenem; novobiocin; azithromycin; trimethoprim; sulfamethoxazole; chloramphenicol; aztreonam; colistin A; colistin B; ampicillin; panipenem; trimethoprim-sulfamethoxazole
Pseudomonas_aeruginosa_CHA_17087_COPBDC_07115 efflux system transcriptional repressor NalD	Pseudomonas_aeruginosa_CHA_17087_COPBDC_07115	nalD	erythromycin; ciprofloxacin; tetracycline; ceftazidime; ceftriaxone; meropenem; novobiocin; azithromycin; trimethoprim; sulfamethoxazole; chloramphenicol; aztreonam; colistin A; colistin B; ampicillin; nalidixic acid; panipenem; ticarcillin; trimethoprim-sulfamethoxazole
Pseudomonas_aeruginosa_CHA_17087_COPBDC_13330 multidrug efflux system transcriptional regulator MexT	Pseudomonas_aeruginosa_CHA_17087_COPBDC_13330	MexT	ciprofloxacin; trimethoprim; chloramphenicol
Pseudomonas_aeruginosa_CHA_17087_COPBDC_13335 oxidoreductase MexS	Pseudomonas_aeruginosa_CHA_17087_COPBDC_13335	MexS	ciprofloxacin; trimethoprim; chloramphenicol
Pseudomonas_aeruginosa_CHA_17087_COPBDC_15780 TetR family transcriptional regulator AmrR	Pseudomonas_aeruginosa_CHA_17087_COPBDC_15780	MexZ	erythromycin; amikacin; gentamicin C; ciprofloxacin; acriflavine; tetracycline; tobramycin; meropenem; chloramphenicol; arbekacin; norfloxacin; ofloxacin; gentamicin
Pseudomonas_aeruginosa_AES1M_10829_GKPBFH_24540 class C extended-spectrum beta-lactamase PDC-3	Pseudomonas_aeruginosa_AES1M_10829_GKPBFH_24540	PDC-3	cefoxitin; cefazolin; ceftazidime; ceftriaxone; ampicillin; cefixime; cefalotin
Pseudomonas_aeruginosa_AES1M_10829_GKPBFH_24585 aminoglycoside O-phosphotransferase APH(3')-IIb	Pseudomonas_aeruginosa_AES1M_10829_GKPBFH_24585	APH(3')-IIb	neomycin; ribostamycin; butirosin; kanamycin A; gentamicin B; paromomycin; gentamicin
Pseudomonas_aeruginosa_AES1M_10829_GKPBFH_24670 Bcr/CflA family efflux transporter	Pseudomonas_aeruginosa_AES1M_10829_GKPBFH_24670	bcr-1	bicyclomycin
Pseudomonas_aeruginosa_AES1M_10829_GKPBFH_25010 multidrug efflux RND transporter inhibitory subunit MexG	Pseudomonas_aeruginosa_AES1M_10829_GKPBFH_25010	MexG	acriflavine; tetracycline; norfloxacin
Pseudomonas_aeruginosa_AES1M_10829_GKPBFH_25015 multidrug efflux RND transporter periplasmic adaptor MexH	Pseudomonas_aeruginosa_AES1M_10829_GKPBFH_25015	MexH	acriflavine; tetracycline; norfloxacin
Pseudomonas_aeruginosa_AES1M_10829_GKPBFH_25020 multidrug efflux RND transporter permease MexI	Pseudomonas_aeruginosa_AES1M_10829_GKPBFH_25020	MexI	acriflavine; tetracycline; norfloxacin
Pseudomonas_aeruginosa_AES1M_10829_GKPBFH_25025 multidrug efflux transporter outer membrane subunit OpmD	Pseudomonas_aeruginosa_AES1M_10829_GKPBFH_25025	OpmD	acriflavine; tetracycline; norfloxacin
Pseudomonas_aeruginosa_AES1M_10829_GKPBFH_25925 two-component system sensor histidine kinase PmrB	Pseudomonas_aeruginosa_AES1M_10829_GKPBFH_25925	basS	polymyxin B
Pseudomonas_aeruginosa_AES1M_10829_GKPBFH_26950 efflux transporter outer membrane subunit OpmH	Pseudomonas_aeruginosa_AES1M_10829_GKPBFH_26950	OpmH	triclosan
Pseudomonas_aeruginosa_AES1M_10829_GKPBFH_27035 Multidrug transporter PA4990	Pseudomonas_aeruginosa_AES1M_10829_GKPBFH_27035	Pseudomonas aeruginosa emrE	gentamicin C; gentamicin
Pseudomonas_aeruginosa_AES1M_10829_GKPBFH_29790 OXA-50 family oxacillin-hydrolyzing class D beta-lactamase OXA-904	Pseudomonas_aeruginosa_AES1M_10829_GKPBFH_29790	OXA-904	oxacillin
Pseudomonas_aeruginosa_AES1R_10830_GMDINJ_00850 triclosan efflux RND transporter adaptor protein TriA	Pseudomonas_aeruginosa_AES1R_10830_GMDINJ_00850	TriA	triclosan
Pseudomonas_aeruginosa_AES1R_10830_GMDINJ_00855 triclosan efflux RND transporter adaptor protein TriB	Pseudomonas_aeruginosa_AES1R_10830_GMDINJ_00855	TriB	triclosan
Pseudomonas_aeruginosa_AES1R_10830_GMDINJ_00860 triclosan efflux RND transporter permease subunit TriC	Pseudomonas_aeruginosa_AES1R_10830_GMDINJ_00860	TriC	triclosan
Pseudomonas_aeruginosa_AES1R_10830_GMDINJ_02220 multidrug efflux RND transporter periplasmic adaptor subunit MexA	Pseudomonas_aeruginosa_AES1R_10830_GMDINJ_02220	MexA	erythromycin; ciprofloxacin; tetracycline; ceftazidime; ceftriaxone; meropenem; novobiocin; azithromycin; trimethoprim; sulfamethoxazole; chloramphenicol; aztreonam; colistin A; colistin B; ampicillin; nalidixic acid; panipenem; ticarcillin; trimethoprim-sulfamethoxazole
Pseudomonas_aeruginosa_AES1R_10830_GMDINJ_02225 multidrug efflux RND transporter permease subunit MexB	Pseudomonas_aeruginosa_AES1R_10830_GMDINJ_02225	MexB	erythromycin; ciprofloxacin; tetracycline; ceftazidime; ceftriaxone; meropenem; novobiocin; azithromycin; trimethoprim; sulfamethoxazole; chloramphenicol; aztreonam; colistin A; colistin B; ampicillin; nalidixic acid; panipenem; ticarcillin; trimethoprim-sulfamethoxazole
Pseudomonas_aeruginosa_AES1R_10830_GMDINJ_02230 multidrug efflux RND transporter outer membrane channel subunit OprM	Pseudomonas_aeruginosa_AES1R_10830_GMDINJ_02230	OprM	erythromycin; amikacin; gentamicin C; ciprofloxacin; acriflavine; tetracycline; tobramycin; ceftazidime; ceftriaxone; meropenem; novobiocin; azithromycin; trimethoprim; sulfamethoxazole; chloramphenicol; thiamphenicol; aztreonam; colistin A; colistin B; ampicillin; nalidixic acid; norfloxacin; ofloxacin; panipenem; ticarcillin; trimethoprim-sulfamethoxazole; gentamicin
Pseudomonas_aeruginosa_AES1R_10830_GMDINJ_03825 multidrug efflux transporter outer membrane subunit OpmD	Pseudomonas_aeruginosa_AES1R_10830_GMDINJ_03825	OpmD	acriflavine; tetracycline; norfloxacin
Pseudomonas_aeruginosa_AES1R_10830_GMDINJ_03830 multidrug efflux RND transporter permease MexI	Pseudomonas_aeruginosa_AES1R_10830_GMDINJ_03830	MexI	acriflavine; tetracycline; norfloxacin
Pseudomonas_aeruginosa_AES1R_10830_GMDINJ_03835 multidrug efflux RND transporter periplasmic adaptor MexH	Pseudomonas_aeruginosa_AES1R_10830_GMDINJ_03835	MexH	acriflavine; tetracycline; norfloxacin
Pseudomonas_aeruginosa_AES1R_10830_GMDINJ_03840 multidrug efflux RND transporter inhibitory subunit MexG	Pseudomonas_aeruginosa_AES1R_10830_GMDINJ_03840	MexG	acriflavine; tetracycline; norfloxacin
Pseudomonas_aeruginosa_AES1R_10830_GMDINJ_04190 Bcr/CflA family efflux transporter	Pseudomonas_aeruginosa_AES1R_10830_GMDINJ_04190	bcr-1	bicyclomycin
Pseudomonas_aeruginosa_AES1R_10830_GMDINJ_04275 aminoglycoside O-phosphotransferase APH(3')-IIb	Pseudomonas_aeruginosa_AES1R_10830_GMDINJ_04275	APH(3')-IIb	neomycin; ribostamycin; butirosin; kanamycin A; gentamicin B; paromomycin; gentamicin
Pseudomonas_aeruginosa_AES1R_10830_GMDINJ_04320 class C extended-spectrum beta-lactamase PDC-3	Pseudomonas_aeruginosa_AES1R_10830_GMDINJ_04320	PDC-3	cefoxitin; cefazolin; ceftazidime; ceftriaxone; ampicillin; cefixime; cefalotin
Pseudomonas_aeruginosa_AES1R_10830_GMDINJ_05840 Sec translocon accessory complex subunit YajC	Pseudomonas_aeruginosa_AES1R_10830_GMDINJ_05840	YajC	vancomycin; tigecycline; tetracycline; linezolid; rifampin; chloramphenicol; ampicillin; cefalotin; triclosan
Pseudomonas_aeruginosa_AES1R_10830_GMDINJ_06600 efflux system transcriptional repressor MexL	Pseudomonas_aeruginosa_AES1R_10830_GMDINJ_06600	MexL	erythromycin; tetracycline; triclosan
Pseudomonas_aeruginosa_AES1R_10830_GMDINJ_06605 multidrug efflux RND transporter periplasmic adaptor subunit MexJ	Pseudomonas_aeruginosa_AES1R_10830_GMDINJ_06605	MexJ	erythromycin; tetracycline; triclosan
Pseudomonas_aeruginosa_AES1R_10830_GMDINJ_06610 multidrug efflux RND transporter permease subunit MexK	Pseudomonas_aeruginosa_AES1R_10830_GMDINJ_06610	MexK	erythromycin; tetracycline; triclosan
Pseudomonas_aeruginosa_AES1R_10830_GMDINJ_07225 Undecaprenyl phosphate-alpha-4-amino-4-deoxy-L-arabinose arabinosyl transferase	Pseudomonas_aeruginosa_AES1R_10830_GMDINJ_07225	ArnT	colistin A; colistin B
Pseudomonas_aeruginosa_AES1R_10830_GMDINJ_07235 Bifunctional polymyxin resistance protein ArnA	Pseudomonas_aeruginosa_AES1R_10830_GMDINJ_07235	arnA	polymyxin B
Pseudomonas_aeruginosa_AES1R_10830_GMDINJ_07390 multidrug efflux RND transporter periplasmic adaptor subunit MexP	Pseudomonas_aeruginosa_AES1R_10830_GMDINJ_07390	mexP	erythromycin; acriflavine; tetracycline; imipenem; trimethoprim; chloramphenicol; thiamphenicol; kitasamycin; rokitamycin
Pseudomonas_aeruginosa_AES1R_10830_GMDINJ_07395 multidrug efflux RND transporter permease subunit MexQ	Pseudomonas_aeruginosa_AES1R_10830_GMDINJ_07395	mexQ	erythromycin; acriflavine; tetracycline; imipenem; trimethoprim; chloramphenicol; thiamphenicol; kitasamycin; rokitamycin
Pseudomonas_aeruginosa_AES1R_10830_GMDINJ_07400 multidrug efflux transporter outer membrane subunit OpmE	Pseudomonas_aeruginosa_AES1R_10830_GMDINJ_07400	opmE	erythromycin; acriflavine; tetracycline; imipenem; trimethoprim; chloramphenicol; thiamphenicol; kitasamycin; rokitamycin
Pseudomonas_aeruginosa_AES1R_10830_GMDINJ_08960 DNA-binding response regulator	Pseudomonas_aeruginosa_AES1R_10830_GMDINJ_08960	Pseudomonas aeruginosa CpxR	neomycin; erythromycin; amikacin; ciprofloxacin; kanamycin A; tetracycline; tobramycin; ceftazidime; ceftriaxone; meropenem; novobiocin; azithromycin; trimethoprim; sulfamethoxazole; chloramphenicol; aztreonam; colistin A; colistin B; ampicillin; panipenem; trimethoprim-sulfamethoxazole; gentamicin
Pseudomonas_aeruginosa_AES1R_10830_GMDINJ_09605 cationic peptide sensor histidine kinase CprS	Pseudomonas_aeruginosa_AES1R_10830_GMDINJ_09605	cprS	polymyxin B; colistin A; colistin B
Pseudomonas_aeruginosa_AES1R_10830_GMDINJ_09610 cationic peptide response regulator transcription factor CprR	Pseudomonas_aeruginosa_AES1R_10830_GMDINJ_09610	cprR	polymyxin B; colistin A; colistin B
Pseudomonas_aeruginosa_AES1R_10830_GMDINJ_13285 multidrug efflux RND transporter periplasmic adaptor subunit MuxA	Pseudomonas_aeruginosa_AES1R_10830_GMDINJ_13285	MuxA	erythromycin; tetracycline; novobiocin; aztreonam; kitasamycin; rokitamycin
Pseudomonas_aeruginosa_AES1R_10830_GMDINJ_13290 multidrug efflux RND transporter permease subunit MuxB	Pseudomonas_aeruginosa_AES1R_10830_GMDINJ_13290	MuxB	erythromycin; tetracycline; novobiocin; aztreonam; kitasamycin; rokitamycin
Pseudomonas_aeruginosa_AES1R_10830_GMDINJ_13295 multidrug efflux RND transporter permease subunit MuxC	Pseudomonas_aeruginosa_AES1R_10830_GMDINJ_13295	MuxC	erythromycin; tetracycline; novobiocin; aztreonam; kitasamycin; rokitamycin
Pseudomonas_aeruginosa_AES1R_10830_GMDINJ_13300 multidrug efflux RND transporter outer membrane subunit OpmB	Pseudomonas_aeruginosa_AES1R_10830_GMDINJ_13300	OpmB	erythromycin; tetracycline; novobiocin; aztreonam; kitasamycin; rokitamycin
Pseudomonas_aeruginosa_AES1R_10830_GMDINJ_13455 multidrug efflux RND transporter outer membrane subunit OprN	Pseudomonas_aeruginosa_AES1R_10830_GMDINJ_13455	OprN	ciprofloxacin; trimethoprim; chloramphenicol; norfloxacin
Pseudomonas_aeruginosa_AES1R_10830_GMDINJ_13460 multidrug efflux RND transporter permease subunit MexF	Pseudomonas_aeruginosa_AES1R_10830_GMDINJ_13460	MexF	ciprofloxacin; trimethoprim; chloramphenicol; norfloxacin
Pseudomonas_aeruginosa_AES1R_10830_GMDINJ_13465 MexE family multidrug efflux RND transporter periplasmic adaptor subunit	Pseudomonas_aeruginosa_AES1R_10830_GMDINJ_13465	MexE	ciprofloxacin; trimethoprim; chloramphenicol; norfloxacin
Pseudomonas_aeruginosa_AES1R_10830_GMDINJ_14640 Redox-sensitive transcriptional activator SoxR	Pseudomonas_aeruginosa_AES1R_10830_GMDINJ_14640	Pseudomonas aeruginosa soxR	tigecycline; ciprofloxacin; acriflavine; tetracycline; rifampin; chloramphenicol; ampicillin; norfloxacin; cefalotin; triclosan
Pseudomonas_aeruginosa_AES1R_10830_GMDINJ_16000 multidrug efflux RND transporter permease subunit MexY	Pseudomonas_aeruginosa_AES1R_10830_GMDINJ_16000	mexY	erythromycin; amikacin; gentamicin C; ciprofloxacin; acriflavine; tetracycline; tobramycin; meropenem; chloramphenicol; arbekacin; norfloxacin; ofloxacin; gentamicin
Pseudomonas_aeruginosa_AES1R_10830_GMDINJ_17180 response regulator transcription factor ParR	Pseudomonas_aeruginosa_AES1R_10830_GMDINJ_17180	ParR	erythromycin; amikacin; gentamicin C; ciprofloxacin; acriflavine; tetracycline; tobramycin; meropenem; imipenem; chloramphenicol; norfloxacin; ofloxacin; gentamicin
Pseudomonas_aeruginosa_AES1R_10830_GMDINJ_17185 sensor histidine kinase ParS	Pseudomonas_aeruginosa_AES1R_10830_GMDINJ_17185	ParS	erythromycin; amikacin; gentamicin C; ciprofloxacin; acriflavine; tetracycline; tobramycin; meropenem; imipenem; chloramphenicol; norfloxacin; ofloxacin; gentamicin
Pseudomonas_aeruginosa_AES1R_10830_GMDINJ_18735 proton-coupled multidrug efflux MATE transporter PmpM	Pseudomonas_aeruginosa_AES1R_10830_GMDINJ_18735	PmpM	neomycin; benzalkonium chloride; chlorhexidine
Pseudomonas_aeruginosa_AES1R_10830_GMDINJ_19770 multidrug efflux RND transporter permease subunit MexN	Pseudomonas_aeruginosa_AES1R_10830_GMDINJ_19770	mexN	chloramphenicol; thiamphenicol
Pseudomonas_aeruginosa_AES1R_10830_GMDINJ_19775 multidrug efflux RND transporter periplasmic adaptor subunit MexM	Pseudomonas_aeruginosa_AES1R_10830_GMDINJ_19775	mexM	chloramphenicol; thiamphenicol
Pseudomonas_aeruginosa_AES1R_10830_GMDINJ_20870 FosA family fosfomycin resistance glutathione transferase	Pseudomonas_aeruginosa_AES1R_10830_GMDINJ_20870	FosA	fosfomycin
Pseudomonas_aeruginosa_AES1R_10830_GMDINJ_22075 Translational regulator CsrA	Pseudomonas_aeruginosa_AES1R_10830_GMDINJ_22075	rsmA	trimethoprim; chloramphenicol
Pseudomonas_aeruginosa_AES1R_10830_GMDINJ_22955 Vancomycin B-type resistance protein VanW	Pseudomonas_aeruginosa_AES1R_10830_GMDINJ_22955	vanW gene in vanG cluster	vancomycin
Pseudomonas_aeruginosa_AES1R_10830_GMDINJ_23190 type B-4 chloramphenicol O-acetyltransferase CatB7	Pseudomonas_aeruginosa_AES1R_10830_GMDINJ_23190	Pseudomonas aeruginosa catB7	azidamfenicol; chloramphenicol; thiamphenicol
Pseudomonas_aeruginosa_AES1R_10830_GMDINJ_23910 multidrug efflux RND transporter periplasmic adaptor subunit MexV	Pseudomonas_aeruginosa_AES1R_10830_GMDINJ_23910	MexV	erythromycin; acriflavine; tetracycline; chloramphenicol
Pseudomonas_aeruginosa_AES1R_10830_GMDINJ_23915 multidrug efflux RND transporter permease subunit MexW	Pseudomonas_aeruginosa_AES1R_10830_GMDINJ_23915	MexW	erythromycin; acriflavine; tetracycline; chloramphenicol
Pseudomonas_aeruginosa_AES1R_10830_GMDINJ_25090 multidrug efflux transporter outer membrane subunit OprJ	Pseudomonas_aeruginosa_AES1R_10830_GMDINJ_25090	OprJ	erythromycin; gentamicin C; tetracycline; novobiocin; trimethoprim; chloramphenicol; ofloxacin; gentamicin
Pseudomonas_aeruginosa_AES1R_10830_GMDINJ_25095 multidrug efflux RND transporter permease subunit MexD	Pseudomonas_aeruginosa_AES1R_10830_GMDINJ_25095	MexD	erythromycin; gentamicin C; tetracycline; novobiocin; trimethoprim; chloramphenicol; ofloxacin; gentamicin
Pseudomonas_aeruginosa_AES1R_10830_GMDINJ_25100 multidrug efflux RND transporter periplasmic adaptor subunit MexC	Pseudomonas_aeruginosa_AES1R_10830_GMDINJ_25100	MexC	erythromycin; gentamicin C; tetracycline; novobiocin; trimethoprim; chloramphenicol; ofloxacin; gentamicin
Pseudomonas_aeruginosa_AES1R_10830_GMDINJ_26085 two-component system sensor histidine kinase PmrB	Pseudomonas_aeruginosa_AES1R_10830_GMDINJ_26085	basS	polymyxin B
Pseudomonas_aeruginosa_AES1R_10830_GMDINJ_27120 efflux transporter outer membrane subunit OpmH	Pseudomonas_aeruginosa_AES1R_10830_GMDINJ_27120	OpmH	triclosan
Pseudomonas_aeruginosa_AES1R_10830_GMDINJ_27205 Multidrug transporter PA4990	Pseudomonas_aeruginosa_AES1R_10830_GMDINJ_27205	Pseudomonas aeruginosa emrE	gentamicin C; gentamicin
Pseudomonas_aeruginosa_AES1R_10830_GMDINJ_29950 OXA-50 family oxacillin-hydrolyzing class D beta-lactamase OXA-904	Pseudomonas_aeruginosa_AES1R_10830_GMDINJ_29950	OXA-904	oxacillin
Pseudomonas_aeruginosa_AG1_12046_PCADFJ_00840 triclosan efflux RND transporter adaptor protein TriA	Pseudomonas_aeruginosa_AG1_12046_PCADFJ_00840	TriA	triclosan
Pseudomonas_aeruginosa_AG1_12046_PCADFJ_00845 triclosan efflux RND transporter adaptor protein TriB	Pseudomonas_aeruginosa_AG1_12046_PCADFJ_00845	TriB	triclosan
Pseudomonas_aeruginosa_AG1_12046_PCADFJ_00850 triclosan efflux RND transporter permease subunit TriC	Pseudomonas_aeruginosa_AG1_12046_PCADFJ_00850	TriC	triclosan
Pseudomonas_aeruginosa_AG1_12046_PCADFJ_02545 multidrug efflux RND transporter periplasmic adaptor subunit MexA	Pseudomonas_aeruginosa_AG1_12046_PCADFJ_02545	MexA	erythromycin; ciprofloxacin; tetracycline; ceftazidime; ceftriaxone; meropenem; novobiocin; azithromycin; trimethoprim; sulfamethoxazole; chloramphenicol; aztreonam; colistin A; colistin B; ampicillin; nalidixic acid; panipenem; ticarcillin; trimethoprim-sulfamethoxazole
Pseudomonas_aeruginosa_AG1_12046_PCADFJ_02550 multidrug efflux RND transporter permease subunit MexB	Pseudomonas_aeruginosa_AG1_12046_PCADFJ_02550	MexB	erythromycin; ciprofloxacin; tetracycline; ceftazidime; ceftriaxone; meropenem; novobiocin; azithromycin; trimethoprim; sulfamethoxazole; chloramphenicol; aztreonam; colistin A; colistin B; ampicillin; nalidixic acid; panipenem; ticarcillin; trimethoprim-sulfamethoxazole
Pseudomonas_aeruginosa_AG1_12046_PCADFJ_02555 multidrug efflux RND transporter outer membrane channel subunit OprM	Pseudomonas_aeruginosa_AG1_12046_PCADFJ_02555	OprM	erythromycin; amikacin; gentamicin C; ciprofloxacin; acriflavine; tetracycline; tobramycin; ceftazidime; ceftriaxone; meropenem; novobiocin; azithromycin; trimethoprim; sulfamethoxazole; chloramphenicol; thiamphenicol; aztreonam; colistin A; colistin B; ampicillin; nalidixic acid; norfloxacin; ofloxacin; panipenem; ticarcillin; trimethoprim-sulfamethoxazole; gentamicin
Pseudomonas_aeruginosa_AG1_12046_PCADFJ_04135 multidrug efflux transporter outer membrane subunit OpmD	Pseudomonas_aeruginosa_AG1_12046_PCADFJ_04135	OpmD	acriflavine; tetracycline; norfloxacin
Pseudomonas_aeruginosa_AG1_12046_PCADFJ_04140 multidrug efflux RND transporter permease MexI	Pseudomonas_aeruginosa_AG1_12046_PCADFJ_04140	MexI	acriflavine; tetracycline; norfloxacin
Pseudomonas_aeruginosa_AG1_12046_PCADFJ_04145 multidrug efflux RND transporter periplasmic adaptor MexH	Pseudomonas_aeruginosa_AG1_12046_PCADFJ_04145	MexH	acriflavine; tetracycline; norfloxacin
Pseudomonas_aeruginosa_AG1_12046_PCADFJ_04150 multidrug efflux RND transporter inhibitory subunit MexG	Pseudomonas_aeruginosa_AG1_12046_PCADFJ_04150	MexG	acriflavine; tetracycline; norfloxacin
Pseudomonas_aeruginosa_AG1_12046_PCADFJ_04775 Bcr/CflA family efflux transporter	Pseudomonas_aeruginosa_AG1_12046_PCADFJ_04775	bcr-1	bicyclomycin
Pseudomonas_aeruginosa_AG1_12046_PCADFJ_04860 aminoglycoside O-phosphotransferase APH(3')-IIb	Pseudomonas_aeruginosa_AG1_12046_PCADFJ_04860	APH(3')-IIb	neomycin; ribostamycin; butirosin; kanamycin A; gentamicin B; paromomycin; gentamicin
Pseudomonas_aeruginosa_AG1_12046_PCADFJ_04905 class C extended-spectrum beta-lactamase PDC-3	Pseudomonas_aeruginosa_AG1_12046_PCADFJ_04905	PDC-3	cefoxitin; cefazolin; ceftazidime; ceftriaxone; ampicillin; cefixime; cefalotin
Pseudomonas_aeruginosa_AG1_12046_PCADFJ_06710 Sec translocon accessory complex subunit YajC	Pseudomonas_aeruginosa_AG1_12046_PCADFJ_06710	YajC	vancomycin; tigecycline; tetracycline; linezolid; rifampin; chloramphenicol; ampicillin; cefalotin; triclosan
Pseudomonas_aeruginosa_AG1_12046_PCADFJ_07740 efflux system transcriptional repressor MexL	Pseudomonas_aeruginosa_AG1_12046_PCADFJ_07740	MexL	erythromycin; tetracycline; triclosan
Pseudomonas_aeruginosa_AG1_12046_PCADFJ_07745 multidrug efflux RND transporter periplasmic adaptor subunit MexJ	Pseudomonas_aeruginosa_AG1_12046_PCADFJ_07745	MexJ	erythromycin; tetracycline; triclosan
Pseudomonas_aeruginosa_AG1_12046_PCADFJ_07750 multidrug efflux RND transporter permease subunit MexK	Pseudomonas_aeruginosa_AG1_12046_PCADFJ_07750	MexK	erythromycin; tetracycline; triclosan
Pseudomonas_aeruginosa_AG1_12046_PCADFJ_08365 Undecaprenyl phosphate-alpha-4-amino-4-deoxy-L-arabinose arabinosyl transferase	Pseudomonas_aeruginosa_AG1_12046_PCADFJ_08365	ArnT	colistin A; colistin B
Pseudomonas_aeruginosa_AG1_12046_PCADFJ_08380 Bifunctional polymyxin resistance protein ArnA	Pseudomonas_aeruginosa_AG1_12046_PCADFJ_08380	arnA	polymyxin B
Pseudomonas_aeruginosa_AG1_12046_PCADFJ_08535 multidrug efflux RND transporter periplasmic adaptor subunit MexP	Pseudomonas_aeruginosa_AG1_12046_PCADFJ_08535	mexP	erythromycin; acriflavine; tetracycline; imipenem; trimethoprim; chloramphenicol; thiamphenicol; kitasamycin; rokitamycin
Pseudomonas_aeruginosa_AG1_12046_PCADFJ_08540 multidrug efflux RND transporter permease subunit MexQ	Pseudomonas_aeruginosa_AG1_12046_PCADFJ_08540	mexQ	erythromycin; acriflavine; tetracycline; imipenem; trimethoprim; chloramphenicol; thiamphenicol; kitasamycin; rokitamycin
Pseudomonas_aeruginosa_AG1_12046_PCADFJ_08545 multidrug efflux transporter outer membrane subunit OpmE	Pseudomonas_aeruginosa_AG1_12046_PCADFJ_08545	opmE	erythromycin; acriflavine; tetracycline; imipenem; trimethoprim; chloramphenicol; thiamphenicol; kitasamycin; rokitamycin
Pseudomonas_aeruginosa_AG1_12046_PCADFJ_10100 DNA-binding response regulator	Pseudomonas_aeruginosa_AG1_12046_PCADFJ_10100	Pseudomonas aeruginosa CpxR	neomycin; erythromycin; amikacin; ciprofloxacin; kanamycin A; tetracycline; tobramycin; ceftazidime; ceftriaxone; meropenem; novobiocin; azithromycin; trimethoprim; sulfamethoxazole; chloramphenicol; aztreonam; colistin A; colistin B; ampicillin; panipenem; trimethoprim-sulfamethoxazole; gentamicin
Pseudomonas_aeruginosa_AG1_12046_PCADFJ_10790 cationic peptide sensor histidine kinase CprS	Pseudomonas_aeruginosa_AG1_12046_PCADFJ_10790	cprS	polymyxin B; colistin A; colistin B
Pseudomonas_aeruginosa_AG1_12046_PCADFJ_10795 cationic peptide response regulator transcription factor CprR	Pseudomonas_aeruginosa_AG1_12046_PCADFJ_10795	cprR	polymyxin B; colistin A; colistin B
Pseudomonas_aeruginosa_AG1_12046_PCADFJ_14825 multidrug efflux RND transporter permease subunit MuxB	Pseudomonas_aeruginosa_AG1_12046_PCADFJ_14825	MuxB	erythromycin; tetracycline; novobiocin; aztreonam; kitasamycin; rokitamycin
Pseudomonas_aeruginosa_AG1_12046_PCADFJ_14830 multidrug efflux RND transporter permease subunit MuxC	Pseudomonas_aeruginosa_AG1_12046_PCADFJ_14830	MuxC	erythromycin; tetracycline; novobiocin; aztreonam; kitasamycin; rokitamycin
Pseudomonas_aeruginosa_AG1_12046_PCADFJ_14835 multidrug efflux RND transporter outer membrane subunit OpmB	Pseudomonas_aeruginosa_AG1_12046_PCADFJ_14835	OpmB	erythromycin; tetracycline; novobiocin; aztreonam; kitasamycin; rokitamycin
Pseudomonas_aeruginosa_AG1_12046_PCADFJ_15000 multidrug efflux RND transporter outer membrane subunit OprN	Pseudomonas_aeruginosa_AG1_12046_PCADFJ_15000	OprN	ciprofloxacin; trimethoprim; chloramphenicol; norfloxacin
Pseudomonas_aeruginosa_AG1_12046_PCADFJ_15005 multidrug efflux RND transporter permease subunit MexF	Pseudomonas_aeruginosa_AG1_12046_PCADFJ_15005	MexF	ciprofloxacin; trimethoprim; chloramphenicol; norfloxacin
Pseudomonas_aeruginosa_AG1_12046_PCADFJ_15010 MexE family multidrug efflux RND transporter periplasmic adaptor subunit	Pseudomonas_aeruginosa_AG1_12046_PCADFJ_15010	MexE	ciprofloxacin; trimethoprim; chloramphenicol; norfloxacin
Pseudomonas_aeruginosa_AG1_12046_PCADFJ_16105 Redox-sensitive transcriptional activator SoxR	Pseudomonas_aeruginosa_AG1_12046_PCADFJ_16105	Pseudomonas aeruginosa soxR	tigecycline; ciprofloxacin; acriflavine; tetracycline; rifampin; chloramphenicol; ampicillin; norfloxacin; cefalotin; triclosan
Pseudomonas_aeruginosa_AG1_12046_PCADFJ_16370 subclass B1 metallo-beta-lactamase VIM-2	Pseudomonas_aeruginosa_AG1_12046_PCADFJ_16370	VIM-2
Pseudomonas_aeruginosa_AG1_12046_PCADFJ_16380 sulfonamide-resistant dihydropteroate synthase Sul1	Pseudomonas_aeruginosa_AG1_12046_PCADFJ_16380	sul1	sulfadiazine; sulfadimidine; sulfadoxine; sulfamethoxazole; sulfisoxazole; sulfacetamide; mafenide; sulfasalazine; sulfamethizole
Pseudomonas_aeruginosa_AG1_12046_PCADFJ_17860 multidrug efflux RND transporter permease subunit MexY	Pseudomonas_aeruginosa_AG1_12046_PCADFJ_17860	mexY	erythromycin; amikacin; gentamicin C; ciprofloxacin; acriflavine; tetracycline; tobramycin; meropenem; chloramphenicol; arbekacin; norfloxacin; ofloxacin; gentamicin
Pseudomonas_aeruginosa_AG1_12046_PCADFJ_19360 response regulator transcription factor ParR	Pseudomonas_aeruginosa_AG1_12046_PCADFJ_19360	ParR	erythromycin; amikacin; gentamicin C; ciprofloxacin; acriflavine; tetracycline; tobramycin; meropenem; imipenem; chloramphenicol; norfloxacin; ofloxacin; gentamicin
Pseudomonas_aeruginosa_AG1_12046_PCADFJ_19365 sensor histidine kinase ParS	Pseudomonas_aeruginosa_AG1_12046_PCADFJ_19365	ParS	erythromycin; amikacin; gentamicin C; ciprofloxacin; acriflavine; tetracycline; tobramycin; meropenem; imipenem; chloramphenicol; norfloxacin; ofloxacin; gentamicin
Pseudomonas_aeruginosa_AG1_12046_PCADFJ_21170 proton-coupled multidrug efflux MATE transporter PmpM	Pseudomonas_aeruginosa_AG1_12046_PCADFJ_21170	PmpM	neomycin; benzalkonium chloride; chlorhexidine
Pseudomonas_aeruginosa_AG1_12046_PCADFJ_21940 multidrug efflux RND transporter permease subunit MexN	Pseudomonas_aeruginosa_AG1_12046_PCADFJ_21940	mexN	chloramphenicol; thiamphenicol
Pseudomonas_aeruginosa_AG1_12046_PCADFJ_21945 multidrug efflux RND transporter periplasmic adaptor subunit MexM	Pseudomonas_aeruginosa_AG1_12046_PCADFJ_21945	mexM	chloramphenicol; thiamphenicol
Pseudomonas_aeruginosa_AG1_12046_PCADFJ_23280 FosA family fosfomycin resistance glutathione transferase	Pseudomonas_aeruginosa_AG1_12046_PCADFJ_23280	FosA	fosfomycin
Pseudomonas_aeruginosa_AG1_12046_PCADFJ_24470 Translational regulator CsrA	Pseudomonas_aeruginosa_AG1_12046_PCADFJ_24470	rsmA	trimethoprim; chloramphenicol
Pseudomonas_aeruginosa_AG1_12046_PCADFJ_25400 Vancomycin B-type resistance protein VanW	Pseudomonas_aeruginosa_AG1_12046_PCADFJ_25400	vanW gene in vanG cluster	vancomycin
Pseudomonas_aeruginosa_AG1_12046_PCADFJ_25555 type B-4 chloramphenicol O-acetyltransferase CatB7	Pseudomonas_aeruginosa_AG1_12046_PCADFJ_25555	Pseudomonas aeruginosa catB7	azidamfenicol; chloramphenicol; thiamphenicol
Pseudomonas_aeruginosa_AG1_12046_PCADFJ_26250 multidrug efflux RND transporter periplasmic adaptor subunit MexV	Pseudomonas_aeruginosa_AG1_12046_PCADFJ_26250	MexV	erythromycin; acriflavine; tetracycline; chloramphenicol
Pseudomonas_aeruginosa_AG1_12046_PCADFJ_26255 multidrug efflux RND transporter permease subunit MexW	Pseudomonas_aeruginosa_AG1_12046_PCADFJ_26255	MexW	erythromycin; acriflavine; tetracycline; chloramphenicol
Pseudomonas_aeruginosa_AG1_12046_PCADFJ_28110 multidrug efflux transporter outer membrane subunit OprJ	Pseudomonas_aeruginosa_AG1_12046_PCADFJ_28110	OprJ	erythromycin; gentamicin C; tetracycline; novobiocin; trimethoprim; chloramphenicol; ofloxacin; gentamicin
Pseudomonas_aeruginosa_AG1_12046_PCADFJ_28115 multidrug efflux RND transporter permease subunit MexD	Pseudomonas_aeruginosa_AG1_12046_PCADFJ_28115	MexD	erythromycin; gentamicin C; tetracycline; novobiocin; trimethoprim; chloramphenicol; ofloxacin; gentamicin
Pseudomonas_aeruginosa_AG1_12046_PCADFJ_28120 multidrug efflux RND transporter periplasmic adaptor subunit MexC	Pseudomonas_aeruginosa_AG1_12046_PCADFJ_28120	MexC	erythromycin; gentamicin C; tetracycline; novobiocin; trimethoprim; chloramphenicol; ofloxacin; gentamicin
Pseudomonas_aeruginosa_AG1_12046_PCADFJ_28985 subclass B1 metallo-beta-lactamase IMP-18	Pseudomonas_aeruginosa_AG1_12046_PCADFJ_28985	IMP-18
Pseudomonas_aeruginosa_AG1_12046_PCADFJ_28990 oxacillin-hydrolyzing class D beta-lactamase OXA-2	Pseudomonas_aeruginosa_AG1_12046_PCADFJ_28990	OXA-2	oxacillin; ceftazidime; amoxicillin; meropenem; ampicillin
Pseudomonas_aeruginosa_AG1_12046_PCADFJ_28995 sulfonamide-resistant dihydropteroate synthase Sul1	Pseudomonas_aeruginosa_AG1_12046_PCADFJ_28995	sul1	sulfadiazine; sulfadimidine; sulfadoxine; sulfamethoxazole; sulfisoxazole; sulfacetamide; mafenide; sulfasalazine; sulfamethizole
Pseudomonas_aeruginosa_AG1_12046_PCADFJ_29425 two-component system sensor histidine kinase PmrB	Pseudomonas_aeruginosa_AG1_12046_PCADFJ_29425	basS	polymyxin B
Pseudomonas_aeruginosa_AG1_12046_PCADFJ_30445 efflux transporter outer membrane subunit OpmH	Pseudomonas_aeruginosa_AG1_12046_PCADFJ_30445	OpmH	triclosan
Pseudomonas_aeruginosa_AG1_12046_PCADFJ_30530 Multidrug transporter PA4990	Pseudomonas_aeruginosa_AG1_12046_PCADFJ_30530	Pseudomonas aeruginosa emrE	gentamicin C; gentamicin
Pseudomonas_aeruginosa_AG1_12046_PCADFJ_33430 OXA-50 family oxacillin-hydrolyzing class D beta-lactamase OXA-395	Pseudomonas_aeruginosa_AG1_12046_PCADFJ_33430	OXA-395	oxacillin
Pseudomonas_aeruginosa_ATCC_27853_22051_FJGENJ_00820 triclosan efflux RND transporter adaptor protein TriA	Pseudomonas_aeruginosa_ATCC_27853_22051_FJGENJ_00820	TriA	triclosan
Pseudomonas_aeruginosa_ATCC_27853_22051_FJGENJ_00825 triclosan efflux RND transporter adaptor protein TriB	Pseudomonas_aeruginosa_ATCC_27853_22051_FJGENJ_00825	TriB	triclosan
Pseudomonas_aeruginosa_ATCC_27853_22051_FJGENJ_00830 triclosan efflux RND transporter permease subunit TriC	Pseudomonas_aeruginosa_ATCC_27853_22051_FJGENJ_00830	TriC	triclosan
Pseudomonas_aeruginosa_ATCC_27853_22051_FJGENJ_02235 multidrug efflux RND transporter periplasmic adaptor subunit MexA	Pseudomonas_aeruginosa_ATCC_27853_22051_FJGENJ_02235	MexA	erythromycin; ciprofloxacin; tetracycline; ceftazidime; ceftriaxone; meropenem; novobiocin; azithromycin; trimethoprim; sulfamethoxazole; chloramphenicol; aztreonam; colistin A; colistin B; ampicillin; nalidixic acid; panipenem; ticarcillin; trimethoprim-sulfamethoxazole
Pseudomonas_aeruginosa_ATCC_27853_22051_FJGENJ_02240 multidrug efflux RND transporter permease subunit MexB	Pseudomonas_aeruginosa_ATCC_27853_22051_FJGENJ_02240	MexB	erythromycin; ciprofloxacin; tetracycline; ceftazidime; ceftriaxone; meropenem; novobiocin; azithromycin; trimethoprim; sulfamethoxazole; chloramphenicol; aztreonam; colistin A; colistin B; ampicillin; nalidixic acid; panipenem; ticarcillin; trimethoprim-sulfamethoxazole
Pseudomonas_aeruginosa_ATCC_27853_22051_FJGENJ_02245 multidrug efflux RND transporter outer membrane channel subunit OprM	Pseudomonas_aeruginosa_ATCC_27853_22051_FJGENJ_02245	OprM	erythromycin; amikacin; gentamicin C; ciprofloxacin; acriflavine; tetracycline; tobramycin; ceftazidime; ceftriaxone; meropenem; novobiocin; azithromycin; trimethoprim; sulfamethoxazole; chloramphenicol; thiamphenicol; aztreonam; colistin A; colistin B; ampicillin; nalidixic acid; norfloxacin; ofloxacin; panipenem; ticarcillin; trimethoprim-sulfamethoxazole; gentamicin
Pseudomonas_aeruginosa_ATCC_27853_22051_FJGENJ_04050 aminoglycoside O-phosphotransferase APH(3')-IIb	Pseudomonas_aeruginosa_ATCC_27853_22051_FJGENJ_04050	APH(3')-IIb	neomycin; ribostamycin; butirosin; kanamycin A; gentamicin B; paromomycin; gentamicin
Pseudomonas_aeruginosa_ATCC_27853_22051_FJGENJ_04095 class C extended-spectrum beta-lactamase PDC-5	Pseudomonas_aeruginosa_ATCC_27853_22051_FJGENJ_04095	PDC-5	cefoxitin; cefazolin; ceftazidime; ceftriaxone; ampicillin; cefixime; cefalotin
Pseudomonas_aeruginosa_ATCC_27853_22051_FJGENJ_05535 Sec translocon accessory complex subunit YajC	Pseudomonas_aeruginosa_ATCC_27853_22051_FJGENJ_05535	YajC	vancomycin; tigecycline; tetracycline; linezolid; rifampin; chloramphenicol; ampicillin; cefalotin; triclosan
Pseudomonas_aeruginosa_ATCC_27853_22051_FJGENJ_06300 efflux system transcriptional repressor MexL	Pseudomonas_aeruginosa_ATCC_27853_22051_FJGENJ_06300	MexL	erythromycin; tetracycline; triclosan
Pseudomonas_aeruginosa_ATCC_27853_22051_FJGENJ_06305 multidrug efflux RND transporter periplasmic adaptor subunit MexJ	Pseudomonas_aeruginosa_ATCC_27853_22051_FJGENJ_06305	MexJ	erythromycin; tetracycline; triclosan
Pseudomonas_aeruginosa_ATCC_27853_22051_FJGENJ_06310 multidrug efflux RND transporter permease subunit MexK	Pseudomonas_aeruginosa_ATCC_27853_22051_FJGENJ_06310	MexK	erythromycin; tetracycline; triclosan
Pseudomonas_aeruginosa_ATCC_27853_22051_FJGENJ_07240 Undecaprenyl phosphate-alpha-4-amino-4-deoxy-L-arabinose arabinosyl transferase	Pseudomonas_aeruginosa_ATCC_27853_22051_FJGENJ_07240	ArnT	colistin A; colistin B
Pseudomonas_aeruginosa_ATCC_27853_22051_FJGENJ_07250 Bifunctional polymyxin resistance protein ArnA	Pseudomonas_aeruginosa_ATCC_27853_22051_FJGENJ_07250	arnA	polymyxin B
Pseudomonas_aeruginosa_ATCC_27853_22051_FJGENJ_07405 multidrug efflux RND transporter periplasmic adaptor subunit MexP	Pseudomonas_aeruginosa_ATCC_27853_22051_FJGENJ_07405	mexP	erythromycin; acriflavine; tetracycline; imipenem; trimethoprim; chloramphenicol; thiamphenicol; kitasamycin; rokitamycin
Pseudomonas_aeruginosa_ATCC_27853_22051_FJGENJ_07410 multidrug efflux RND transporter permease subunit MexQ	Pseudomonas_aeruginosa_ATCC_27853_22051_FJGENJ_07410	mexQ	erythromycin; acriflavine; tetracycline; imipenem; trimethoprim; chloramphenicol; thiamphenicol; kitasamycin; rokitamycin
Pseudomonas_aeruginosa_ATCC_27853_22051_FJGENJ_07415 multidrug efflux transporter outer membrane subunit OpmE	Pseudomonas_aeruginosa_ATCC_27853_22051_FJGENJ_07415	opmE	erythromycin; acriflavine; tetracycline; imipenem; trimethoprim; chloramphenicol; thiamphenicol; kitasamycin; rokitamycin
Pseudomonas_aeruginosa_ATCC_27853_22051_FJGENJ_08980 DNA-binding response regulator	Pseudomonas_aeruginosa_ATCC_27853_22051_FJGENJ_08980	Pseudomonas aeruginosa CpxR	neomycin; erythromycin; amikacin; ciprofloxacin; kanamycin A; tetracycline; tobramycin; ceftazidime; ceftriaxone; meropenem; novobiocin; azithromycin; trimethoprim; sulfamethoxazole; chloramphenicol; aztreonam; colistin A; colistin B; ampicillin; panipenem; trimethoprim-sulfamethoxazole; gentamicin
Pseudomonas_aeruginosa_ATCC_27853_22051_FJGENJ_09615 cationic peptide sensor histidine kinase CprS	Pseudomonas_aeruginosa_ATCC_27853_22051_FJGENJ_09615	cprS	polymyxin B; colistin A; colistin B
Pseudomonas_aeruginosa_ATCC_27853_22051_FJGENJ_09620 cationic peptide response regulator transcription factor CprR	Pseudomonas_aeruginosa_ATCC_27853_22051_FJGENJ_09620	cprR	polymyxin B; colistin A; colistin B
Pseudomonas_aeruginosa_ATCC_27853_22051_FJGENJ_13565 multidrug efflux RND transporter periplasmic adaptor subunit MuxA	Pseudomonas_aeruginosa_ATCC_27853_22051_FJGENJ_13565	MuxA	erythromycin; tetracycline; novobiocin; aztreonam; kitasamycin; rokitamycin
Pseudomonas_aeruginosa_ATCC_27853_22051_FJGENJ_13570 multidrug efflux RND transporter permease subunit MuxB	Pseudomonas_aeruginosa_ATCC_27853_22051_FJGENJ_13570	MuxB	erythromycin; tetracycline; novobiocin; aztreonam; kitasamycin; rokitamycin
Pseudomonas_aeruginosa_ATCC_27853_22051_FJGENJ_13575 multidrug efflux RND transporter permease subunit MuxC	Pseudomonas_aeruginosa_ATCC_27853_22051_FJGENJ_13575	MuxC	erythromycin; tetracycline; novobiocin; aztreonam; kitasamycin; rokitamycin
Pseudomonas_aeruginosa_ATCC_27853_22051_FJGENJ_13580 multidrug efflux RND transporter outer membrane subunit OpmB	Pseudomonas_aeruginosa_ATCC_27853_22051_FJGENJ_13580	OpmB	erythromycin; tetracycline; novobiocin; aztreonam; kitasamycin; rokitamycin
Pseudomonas_aeruginosa_ATCC_27853_22051_FJGENJ_13735 multidrug efflux RND transporter outer membrane subunit OprN	Pseudomonas_aeruginosa_ATCC_27853_22051_FJGENJ_13735	OprN	ciprofloxacin; trimethoprim; chloramphenicol; norfloxacin
Pseudomonas_aeruginosa_ATCC_27853_22051_FJGENJ_13740 multidrug efflux RND transporter permease subunit MexF	Pseudomonas_aeruginosa_ATCC_27853_22051_FJGENJ_13740	MexF	ciprofloxacin; trimethoprim; chloramphenicol; norfloxacin
Pseudomonas_aeruginosa_ATCC_27853_22051_FJGENJ_13745 MexE family multidrug efflux RND transporter periplasmic adaptor subunit	Pseudomonas_aeruginosa_ATCC_27853_22051_FJGENJ_13745	MexE	ciprofloxacin; trimethoprim; chloramphenicol; norfloxacin
Pseudomonas_aeruginosa_ATCC_27853_22051_FJGENJ_14835 Redox-sensitive transcriptional activator SoxR	Pseudomonas_aeruginosa_ATCC_27853_22051_FJGENJ_14835	Pseudomonas aeruginosa soxR	tigecycline; ciprofloxacin; acriflavine; tetracycline; rifampin; chloramphenicol; ampicillin; norfloxacin; cefalotin; triclosan
Pseudomonas_aeruginosa_ATCC_27853_22051_FJGENJ_16515 multidrug efflux RND transporter permease subunit MexY	Pseudomonas_aeruginosa_ATCC_27853_22051_FJGENJ_16515	mexY	erythromycin; amikacin; gentamicin C; ciprofloxacin; acriflavine; tetracycline; tobramycin; meropenem; chloramphenicol; arbekacin; norfloxacin; ofloxacin; gentamicin
Pseudomonas_aeruginosa_ATCC_27853_22051_FJGENJ_17640 response regulator transcription factor ParR	Pseudomonas_aeruginosa_ATCC_27853_22051_FJGENJ_17640	ParR	erythromycin; amikacin; gentamicin C; ciprofloxacin; acriflavine; tetracycline; tobramycin; meropenem; imipenem; chloramphenicol; norfloxacin; ofloxacin; gentamicin
Pseudomonas_aeruginosa_ATCC_27853_22051_FJGENJ_17645 sensor histidine kinase ParS	Pseudomonas_aeruginosa_ATCC_27853_22051_FJGENJ_17645	ParS	erythromycin; amikacin; gentamicin C; ciprofloxacin; acriflavine; tetracycline; tobramycin; meropenem; imipenem; chloramphenicol; norfloxacin; ofloxacin; gentamicin
Pseudomonas_aeruginosa_ATCC_27853_22051_FJGENJ_19425 proton-coupled multidrug efflux MATE transporter PmpM	Pseudomonas_aeruginosa_ATCC_27853_22051_FJGENJ_19425	PmpM	neomycin; benzalkonium chloride; chlorhexidine
Pseudomonas_aeruginosa_ATCC_27853_22051_FJGENJ_20200 multidrug efflux RND transporter permease subunit MexN	Pseudomonas_aeruginosa_ATCC_27853_22051_FJGENJ_20200	mexN	chloramphenicol; thiamphenicol
Pseudomonas_aeruginosa_ATCC_27853_22051_FJGENJ_20205 multidrug efflux RND transporter periplasmic adaptor subunit MexM	Pseudomonas_aeruginosa_ATCC_27853_22051_FJGENJ_20205	mexM	chloramphenicol; thiamphenicol
Pseudomonas_aeruginosa_ATCC_27853_22051_FJGENJ_21300 FosA family fosfomycin resistance glutathione transferase	Pseudomonas_aeruginosa_ATCC_27853_22051_FJGENJ_21300	FosA	fosfomycin
Pseudomonas_aeruginosa_ATCC_27853_22051_FJGENJ_22470 Translational regulator CsrA	Pseudomonas_aeruginosa_ATCC_27853_22051_FJGENJ_22470	rsmA	trimethoprim; chloramphenicol
Pseudomonas_aeruginosa_ATCC_27853_22051_FJGENJ_23465 Vancomycin B-type resistance protein VanW	Pseudomonas_aeruginosa_ATCC_27853_22051_FJGENJ_23465	vanW gene in vanG cluster	vancomycin
Pseudomonas_aeruginosa_ATCC_27853_22051_FJGENJ_24350 type B-4 chloramphenicol O-acetyltransferase CatB7	Pseudomonas_aeruginosa_ATCC_27853_22051_FJGENJ_24350	Pseudomonas aeruginosa catB7	azidamfenicol; chloramphenicol; thiamphenicol
Pseudomonas_aeruginosa_ATCC_27853_22051_FJGENJ_25055 multidrug efflux RND transporter periplasmic adaptor subunit MexV	Pseudomonas_aeruginosa_ATCC_27853_22051_FJGENJ_25055	MexV	erythromycin; acriflavine; tetracycline; chloramphenicol
Pseudomonas_aeruginosa_ATCC_27853_22051_FJGENJ_25060 multidrug efflux RND transporter permease subunit MexW	Pseudomonas_aeruginosa_ATCC_27853_22051_FJGENJ_25060	MexW	erythromycin; acriflavine; tetracycline; chloramphenicol
Pseudomonas_aeruginosa_ATCC_27853_22051_FJGENJ_26825 multidrug efflux transporter outer membrane subunit OprJ	Pseudomonas_aeruginosa_ATCC_27853_22051_FJGENJ_26825	OprJ	erythromycin; gentamicin C; tetracycline; novobiocin; trimethoprim; chloramphenicol; ofloxacin; gentamicin
Pseudomonas_aeruginosa_ATCC_27853_22051_FJGENJ_26830 multidrug efflux RND transporter permease subunit MexD	Pseudomonas_aeruginosa_ATCC_27853_22051_FJGENJ_26830	MexD	erythromycin; gentamicin C; tetracycline; novobiocin; trimethoprim; chloramphenicol; ofloxacin; gentamicin
Pseudomonas_aeruginosa_ATCC_27853_22051_FJGENJ_26835 multidrug efflux RND transporter periplasmic adaptor subunit MexC	Pseudomonas_aeruginosa_ATCC_27853_22051_FJGENJ_26835	MexC	erythromycin; gentamicin C; tetracycline; novobiocin; trimethoprim; chloramphenicol; ofloxacin; gentamicin
Pseudomonas_aeruginosa_ATCC_27853_22051_FJGENJ_27935 two-component system sensor histidine kinase PmrB	Pseudomonas_aeruginosa_ATCC_27853_22051_FJGENJ_27935	basS	polymyxin B
Pseudomonas_aeruginosa_ATCC_27853_22051_FJGENJ_28970 efflux transporter outer membrane subunit OpmH	Pseudomonas_aeruginosa_ATCC_27853_22051_FJGENJ_28970	OpmH	triclosan
Pseudomonas_aeruginosa_ATCC_27853_22051_FJGENJ_29055 Multidrug transporter PA4990	Pseudomonas_aeruginosa_ATCC_27853_22051_FJGENJ_29055	Pseudomonas aeruginosa emrE	gentamicin C; gentamicin
Pseudomonas_aeruginosa_ATCC_27853_22051_FJGENJ_31840 OXA-50 family oxacillin-hydrolyzing class D beta-lactamase OXA-396	Pseudomonas_aeruginosa_ATCC_27853_22051_FJGENJ_31840	OXA-396	oxacillin
Pseudomonas_aeruginosa_AU10241_25956_ECENEC_00810 triclosan efflux RND transporter adaptor protein TriA	Pseudomonas_aeruginosa_AU10241_25956_ECENEC_00810	TriA	triclosan
Pseudomonas_aeruginosa_AU10241_25956_ECENEC_00815 triclosan efflux RND transporter adaptor protein TriB	Pseudomonas_aeruginosa_AU10241_25956_ECENEC_00815	TriB	triclosan
Pseudomonas_aeruginosa_AU10241_25956_ECENEC_00820 triclosan efflux RND transporter permease subunit TriC	Pseudomonas_aeruginosa_AU10241_25956_ECENEC_00820	TriC	triclosan
Pseudomonas_aeruginosa_AU10241_25956_ECENEC_02215 multidrug efflux RND transporter periplasmic adaptor subunit MexA	Pseudomonas_aeruginosa_AU10241_25956_ECENEC_02215	MexA	erythromycin; ciprofloxacin; tetracycline; ceftazidime; ceftriaxone; meropenem; novobiocin; azithromycin; trimethoprim; sulfamethoxazole; chloramphenicol; aztreonam; colistin A; colistin B; ampicillin; nalidixic acid; panipenem; ticarcillin; trimethoprim-sulfamethoxazole
Pseudomonas_aeruginosa_AU10241_25956_ECENEC_02220 multidrug efflux RND transporter permease subunit MexB	Pseudomonas_aeruginosa_AU10241_25956_ECENEC_02220	MexB	erythromycin; ciprofloxacin; tetracycline; ceftazidime; ceftriaxone; meropenem; novobiocin; azithromycin; trimethoprim; sulfamethoxazole; chloramphenicol; aztreonam; colistin A; colistin B; ampicillin; nalidixic acid; panipenem; ticarcillin; trimethoprim-sulfamethoxazole
Pseudomonas_aeruginosa_AU10241_25956_ECENEC_02225 multidrug efflux RND transporter outer membrane channel subunit OprM	Pseudomonas_aeruginosa_AU10241_25956_ECENEC_02225	OprM	erythromycin; amikacin; gentamicin C; ciprofloxacin; acriflavine; tetracycline; tobramycin; ceftazidime; ceftriaxone; meropenem; novobiocin; azithromycin; trimethoprim; sulfamethoxazole; chloramphenicol; thiamphenicol; aztreonam; colistin A; colistin B; ampicillin; nalidixic acid; norfloxacin; ofloxacin; panipenem; ticarcillin; trimethoprim-sulfamethoxazole; gentamicin
Pseudomonas_aeruginosa_AU10241_25956_ECENEC_03800 multidrug efflux transporter outer membrane subunit OpmD	Pseudomonas_aeruginosa_AU10241_25956_ECENEC_03800	OpmD	acriflavine; tetracycline; norfloxacin
Pseudomonas_aeruginosa_AU10241_25956_ECENEC_03805 multidrug efflux RND transporter permease MexI	Pseudomonas_aeruginosa_AU10241_25956_ECENEC_03805	MexI	acriflavine; tetracycline; norfloxacin
Pseudomonas_aeruginosa_AU10241_25956_ECENEC_03810 multidrug efflux RND transporter periplasmic adaptor MexH	Pseudomonas_aeruginosa_AU10241_25956_ECENEC_03810	MexH	acriflavine; tetracycline; norfloxacin
Pseudomonas_aeruginosa_AU10241_25956_ECENEC_03815 multidrug efflux RND transporter inhibitory subunit MexG	Pseudomonas_aeruginosa_AU10241_25956_ECENEC_03815	MexG	acriflavine; tetracycline; norfloxacin
Pseudomonas_aeruginosa_AU10241_25956_ECENEC_04475 Bcr/CflA family efflux transporter	Pseudomonas_aeruginosa_AU10241_25956_ECENEC_04475	bcr-1	bicyclomycin
Pseudomonas_aeruginosa_AU10241_25956_ECENEC_04560 aminoglycoside O-phosphotransferase APH(3')-IIb	Pseudomonas_aeruginosa_AU10241_25956_ECENEC_04560	APH(3')-IIb	neomycin; ribostamycin; butirosin; kanamycin A; gentamicin B; paromomycin; gentamicin
Pseudomonas_aeruginosa_AU10241_25956_ECENEC_04605 class C beta-lactamase PDC-226	Pseudomonas_aeruginosa_AU10241_25956_ECENEC_04605	PDC-226
Pseudomonas_aeruginosa_AU10241_25956_ECENEC_06050 Sec translocon accessory complex subunit YajC	Pseudomonas_aeruginosa_AU10241_25956_ECENEC_06050	YajC	vancomycin; tigecycline; tetracycline; linezolid; rifampin; chloramphenicol; ampicillin; cefalotin; triclosan
Pseudomonas_aeruginosa_AU10241_25956_ECENEC_06785 efflux system transcriptional repressor MexL	Pseudomonas_aeruginosa_AU10241_25956_ECENEC_06785	MexL	erythromycin; tetracycline; triclosan
Pseudomonas_aeruginosa_AU10241_25956_ECENEC_06790 multidrug efflux RND transporter periplasmic adaptor subunit MexJ	Pseudomonas_aeruginosa_AU10241_25956_ECENEC_06790	MexJ	erythromycin; tetracycline; triclosan
Pseudomonas_aeruginosa_AU10241_25956_ECENEC_06795 multidrug efflux RND transporter permease subunit MexK	Pseudomonas_aeruginosa_AU10241_25956_ECENEC_06795	MexK	erythromycin; tetracycline; triclosan
Pseudomonas_aeruginosa_AU10241_25956_ECENEC_07430 Undecaprenyl phosphate-alpha-4-amino-4-deoxy-L-arabinose arabinosyl transferase	Pseudomonas_aeruginosa_AU10241_25956_ECENEC_07430	ArnT	colistin A; colistin B
Pseudomonas_aeruginosa_AU10241_25956_ECENEC_07440 Bifunctional polymyxin resistance protein ArnA	Pseudomonas_aeruginosa_AU10241_25956_ECENEC_07440	arnA	polymyxin B
Pseudomonas_aeruginosa_AU10241_25956_ECENEC_07595 multidrug efflux RND transporter periplasmic adaptor subunit MexP	Pseudomonas_aeruginosa_AU10241_25956_ECENEC_07595	mexP	erythromycin; acriflavine; tetracycline; imipenem; trimethoprim; chloramphenicol; thiamphenicol; kitasamycin; rokitamycin
Pseudomonas_aeruginosa_AU10241_25956_ECENEC_07600 multidrug efflux RND transporter permease subunit MexQ	Pseudomonas_aeruginosa_AU10241_25956_ECENEC_07600	mexQ	erythromycin; acriflavine; tetracycline; imipenem; trimethoprim; chloramphenicol; thiamphenicol; kitasamycin; rokitamycin
Pseudomonas_aeruginosa_AU10241_25956_ECENEC_09180 DNA-binding response regulator	Pseudomonas_aeruginosa_AU10241_25956_ECENEC_09180	Pseudomonas aeruginosa CpxR	neomycin; erythromycin; amikacin; ciprofloxacin; kanamycin A; tetracycline; tobramycin; ceftazidime; ceftriaxone; meropenem; novobiocin; azithromycin; trimethoprim; sulfamethoxazole; chloramphenicol; aztreonam; colistin A; colistin B; ampicillin; panipenem; trimethoprim-sulfamethoxazole; gentamicin
Pseudomonas_aeruginosa_AU10241_25956_ECENEC_09815 cationic peptide sensor histidine kinase CprS	Pseudomonas_aeruginosa_AU10241_25956_ECENEC_09815	cprS	polymyxin B; colistin A; colistin B
Pseudomonas_aeruginosa_AU10241_25956_ECENEC_09820 cationic peptide response regulator transcription factor CprR	Pseudomonas_aeruginosa_AU10241_25956_ECENEC_09820	cprR	polymyxin B; colistin A; colistin B
Pseudomonas_aeruginosa_AU10241_25956_ECENEC_12790 Efflux pump membrane transporter	Pseudomonas_aeruginosa_AU10241_25956_ECENEC_12790	adeF	tetracycline
Pseudomonas_aeruginosa_AU10241_25956_ECENEC_13500 multidrug efflux RND transporter periplasmic adaptor subunit MuxA	Pseudomonas_aeruginosa_AU10241_25956_ECENEC_13500	MuxA	erythromycin; tetracycline; novobiocin; aztreonam; kitasamycin; rokitamycin
[truncated: 6,174 more rows]

## Sheet: S3
Table S3: Antimicrobial resistance genes predicted by ARGfam in P. aeruginosa strains isolated from cystic fibrosis patients and non-cystic fibrosis individuals.
[truncated: 85,828 more rows]

[truncated: 9 more sheets: S4, S5, S6, S7, S8, S9, S10, S11, S12]
